# Supplementary material for: Cytolytic circumsporozoite-specific memory CD4+ T cell clones are expanded during Plasmodium falciparum infection
Source: Nat Commun. 2023 Nov 25;14:7726. doi: 10.1038/s41467-023-43376-y (PMC10673885; doi:10.1038/s41467-023-43376-y)
Supplement: Supplementary file 4 — Supplementary Data 1 [file 41467_2023_43376_MOESM4_ESM.xlsx]

## Sheet: Sheet1
	Gene ID	Gene symbol	Description		Susceptible 1	Susceptible 2	Susceptible 3	Susceptible 4	Susceptible 5	Susceptible 6	Susceptible 7	Susceptible 8	Susceptible 9	Susceptible 10	Susceptible 11	Susceptible 12	Susceptible 13	Susceptible 14	Susceptible 15	Susceptible 16	Susceptible 17	Susceptible 18	Susceptible 19	Susceptible 20	Susceptible 21	Susceptible 22	Susceptible 23	Susceptible 24	Susceptible 25	Susceptible 26	Susceptible 27	Susceptible 28	Susceptible 29	Susceptible 30	Susceptible 31	Susceptible 32	Susceptible 33	Susceptible 34	Susceptible 35	Susceptible 36	Protected age-matched 1	Protected age-matched 2	Protected age-matched 3	Protected age-matched 4	Protected age-matched 5	Protected age-matched 6	Protected age-matched 7	Protected age-matched 8	Protected age-matched 9
	PF3D7_0220000	LSA3	liver stage antigen 3		2.42856	0.294203	1.15581	0.248104	0.803623	1.77958	3.83614	1.71655	1.7597	4.0546	0.642525	1.4188	3.70142	1.89687	4.76545	1.32508	2.56157	6.25118	4.54676	2.59587	4.85383	3.57961	0.436829	2.96804	2.94105	3.57601	0.777006	2.5052	4.74391	6.29874	3.65301	3.82001	5.74513	5.3337	3.22345	4.72502	0.131701	2.04662	4.06552	3.46198	3.01646	4.5268	4.69988	4.77745	2.82019
	PF3D7_0935900	REX1	ring-exported protein 1		1.47199	1.59404	0.975929	1.21431	1.44128	1.42772	1.83269	0.46465	2.5012	1.5956	2.20094	3.3542	2.64773	1.19166	2.66929	3.12943	3.66659	4.13944	3.72577	3.98264	2.21412	2.81166	3.15536	4.05017	3.92407	3.33187	3.4718	2.78987	3.61597	5.63253	3.09679	4.57641	5.09272	5.06235	5.21446	4.18206	-0.39591	2.5303	2.09546	3.01796	3.32878	3.69556	4.36308	3.80735	3.03879
	PF3D7_0930300	MSP1	merozoite surface protein 1		0.387985	0.0996051	3.70172	0.994853	0.639068	0.474155	3.16827	2.40675	1.65351	3.5428	2.16454	2.90089	3.61452	2.27836	0.935613	4.38646	-0.255914	2.67682	3.2222	3.07781	2.98821	3.77559	2.76115	2.8419	3.22463	2.15396	3.50784	3.40905	4.181	2.98962	4.0745	3.47353	2.94305	6.59189	3.67425	2.9267	0.638741	2.04987	3.18546	4.21383	2.41511	3.48261	3.68658	3.18883	2.59897
	PF3D7_0207000	MSP4	merozoite surface protein 4		-0.798867	1.87529	0.0686718	2.76568	0.460744	-0.437011	1.32765	5.06549	3.43835	0.366845	3.18585	1.0629	3.51145	0.821922	6.12461	0.811606	2.56061	0.467824	0.481473	4.62265	0.924437	3.45744	0.564585	4.0766	1.02237	2.97285	3.4183	3.28857	4.03961	2.8043	2.50111	1.73631	5.35531	4.06005	2.61467	2.61909	-0.0735852	2.30265	2.65161	1.93766	1.11816	2.921	4.65854	4.86307	2.5753
	PF3D7_0935900	REX1	ring-exported protein 1		2.79715	1.48021	1.18447	2.32023	1.34261	1.50594	1.73387	0.718274	1.89393	2.39153	3.05203	3.69601	3.53321	1.32349	3.15734	3.90873	3.28861	4.00338	3.472	4.04104	1.95257	3.32969	2.79586	3.74845	3.51687	3.38297	3.82539	3.00528	3.72109	4.83624	4.1591	4.61303	3.48812	6.24011	3.86885	3.41869	0.417872	2.983	1.94308	3.4629	3.33085	3.39047	4.0578	3.04954	2.8545
	PF3D7_0620400	MSP10	merozoite surface protein 10		1.21802	2.95007	0.5478	-0.200235	0.400028	5.18708	1.69929	3.99523	2.62088	1.37816	0.958759	1.89996	4.21672	3.18561	3.43284	3.04819	2.47733	1.10294	3.87836	3.20801	1.0185	4.65288	3.17265	2.28941	2.9737	2.73584	3.13583	3.47478	3.21469	5.66586	3.94868	4.60877	5.29602	4.19071	4.22494	4.13139	2.09976	3.1424	-4.94696	1.71412	1.55878	2.67942	2.92059	4.34124	3.82524
	PF3D7_0206800	MSP2	merozoite surface protein 2		2.55437	0.586004	1.44968	3.15666	0.583723	2.79372	2.4583	0.874667	2.0533	0.608334	0.321604	3.77077	3.6859	1.502	0.786847	4.05889	1.95147	1.44991	3.68038	3.87357	1.43927	3.28324	4.16507	2.99201	4.10225	2.13825	2.30715	3.93832	1.34544	3.14729	4.53967	4.18701	3.57002	5.19014	4.19664	3.71007	0.50942	3.11236	3.12976	2.87768	2.88769	2.41898	1.90187	3.8703	0.88841
	PF3D7_1036400	LSA1	liver stage antigen 1		0.0409758	0.410914	0.332622	-0.573604	1.89202	3.86342	0.442913	0.48075	1.69548	0.739388	0.551308	0.972246	2.69503	6.08125	0.330408	3.2963	4.1975	1.49282	1.17855	2.04395	2.84964	2.49694	2.1542	2.81702	3.42417	3.02946	3.0659	1.64451	1.65256	3.77461	0.834852	3.10298	2.34977	5.66489	4.53464	4.81058	1.63763	1.10011	2.34609	1.2537	2.45198	0.449896	5.58666	3.24254	2.98031
	PF3D7_0420700	VAR	erythrocyte membrane protein 1, PfEMP1		1.30935	0.629658	2.34213	1.52199	0.628814	0.627676	0.484245	0.983355	2.9325	2.3958	3.78554	0.869705	2.132	2.15761	4.09147	4.32077	4.88907	2.22037	2.29132	4.28912	3.85114	2.42744	4.42365	3.51633	3.25798	2.02437	1.79104	3.85205	3.76245	3.77619	3.69272	3.98439	3.64888	4.97257	4.6727	4.40279	1.56537	3.42956	0.907779	0.952389	0.790263	4.12416	3.76186	3.6734	3.29069
	PF3D7_0936300	REX3	ring-exported protein 3		0.352352	0.654875	1.50102	0.844639	0.233546	-1.46285	0.224226	0.568736	0.86772	0.963544	1.519	-0.344944	1.78586	0.4843	0.594579	1.91769	1.91448	1.62226	0.768195	0.775333	1.45577	1.03599	-0.330998	1.80432	1.64386	2.02923	1.30503	0.485454	2.84724	2.36085	2.09265	1.60133	2.1822	2.88062	1.71387	3.27945	0.193412	0.788749	0.352793	1.32996	2.65693	3.85943	1.88264	3.06886	1.87177
	PF3D7_0801000	N/A	Plasmodium exported protein (PHISTc)		1.41868	3.21404	1.37563	3.13454	0.844851	2.49382	1.32899	0.569053	1.97457	1.9466	3.62815	3.01006	1.19899	2.39514	0.936423	4.54557	3.60609	4.11306	3.77427	3.6559	3.94596	3.58126	2.16143	3.30059	3.74246	3.35674	2.77058	3.59907	5.03789	5.42127	3.78422	3.72615	3.57036	2.35101	3.9726	3.36316	-0.000160588	3.03388	2.94918	2.98262	2.81617	3.03255	0.285818	3.06456	1.85996
	PF3D7_0207000	MSP4	merozoite surface protein 4		1.16631	0.198233	0.0395805	3.09289	-0.117482	0.121628	0.332883	2.77956	2.01829	0.189915	2.38392	0.249408	3.06403	0.202895	4.1788	1.19537	0.976533	4.74958	1.02765	4.08293	3.28001	2.86321	-0.157778	3.38816	0.461977	2.31716	3.22716	2.70126	0.0706259	1.91281	2.04706	1.50819	3.07601	2.20136	1.19904	1.48181	0.16668	1.73272	1.80082	0.286815	0.245301	2.16531	3.62989	3.26549	1.01411
	PF3D7_0702300	STARP	sporozoite threonine and asparagine-rich protein		0.668148	0.94904	0.301761	1.46189	0.0841233	0.217392	1.47617	0.908627	1.31817	1.36853	4.998	0.116636	2.48496	0.81073	0.677357	1.4542	1.0746	2.88623	2.6361	3.50285	-0.100068	1.15126	2.50303	3.28465	1.54882	2.41651	2.97829	3.06044	3.28579	4.08399	3.92251	2.19109	5.69645	5.21935	3.35618	3.45204	-0.215571	1.92039	0.87398	2.56637	3.26824	3.68046	2.65556	3.33574	2.37659
	PF3D7_1014100	MSA180	merozoite surface protein MSA180		1.02335	0.210555	-0.322729	-0.480815	0.00172391	0.178918	1.35211	0.567061	0.094533	2.15288	0.00123149	0.160138	1.26793	0.25579	2.32956	-0.57321	0.188693	4.65387	3.88568	0.628043	2.28532	1.11079	0.178367	1.32198	0.577429	1.87705	-0.234826	1.03044	1.54341	4.74246	0.763802	0.856808	4.98401	3.51836	1.18353	3.02233	-0.224707	-0.166022	3.27655	1.3362	0.617441	2.32767	2.10892	2.44772	0.0357252
	PF3D7_1335300	RH2b	reticulocyte binding protein 2 homologue b		0.862435	1.4106	0.914766	0.222455	0.186049	2.35885	0.829904	-5.41554	0.0284439	1.20041	-0.466529	0.880777	2.63564	3.15956	0.623976	2.15083	1.42477	0.605761	1.37628	3.93135	0.743089	3.56547	0.887438	1.4504	0.796806	1.56291	1.78587	3.25285	1.84725	2.65463	1.64539	3.83674	1.59856	5.30931	2.17332	2.98842	0.376909	2.28578	2.26421	1.88865	0.97728	0.9262	3.15866	3.89964	1.80834
	PF3D7_0223300	N/A	erythrocyte membrane protein 1 (PfEMP1), exon 2		-2.04941	1.18555	3.1051	0.0323129	0.543291	0.862549	-0.266028	0.815782	2.73671	1.41892	4.0089	1.17671	1.28009	2.87715	3.69799	3.62169	4.80415	2.03527	1.93107	3.90357	3.90898	2.64642	4.70471	2.97615	2.0182	2.04885	1.6867	3.69227	4.06587	4.8431	4.1281	4.52468	3.88832	3.65179	3.85499	4.44568	0.522235	2.39883	0.651162	2.72393	0.69731	4.07521	4.05717	3.02289	3.2539
	PF3D7_0800200	VAR	erythrocyte membrane protein 1, PfEMP1		1.67663	1.46348	2.92924	0.485085	0.667305	0.980691	0.835255	0.736055	3.1085	2.62087	4.06475	0.820846	2.11942	2.51841	4.06609	4.43247	5.00292	2.38488	2.75469	4.99239	3.53175	2.94451	4.64256	3.33903	1.46352	2.09327	1.8608	3.69551	4.0177	3.84009	4.23673	4.66043	4.57451	4.09471	4.78468	4.52914	0.555249	3.41218	0.860905	1.20532	0.659068	4.05466	3.21636	3.50949	3.21266
	PF3D7_1040800	RIF	rifin		2.73059	0.389339	2.53093	0.550928	1.535	0.354402	1.08522	4.38229	1.39399	1.31936	3.83473	0.764021	1.85054	2.30368	3.69203	1.36384	3.13601	1.28467	0.930001	2.72122	3.56452	3.04819	1.12014	2.48389	2.57365	2.49689	2.26147	2.32863	2.68659	0.557699	3.64597	4.32305	3.04605	3.0195	3.13412	3.88719	0.691669	3.31532	2.11135	1.45841	1.48515	3.25165	2.74306	3.5941	3.11299
	PF3D7_0731500	EBA175	erythrocyte binding antigen-175		0.145177	2.90181	0.160979	-0.47441	0.16178	0.337035	-0.102983	0.35441	0.181949	2.22987	0.547942	0.167262	1.76024	0.649207	1.12553	1.6558	0.707913	0.197205	0.528779	1.94912	0.575685	0.432843	0.485611	1.24791	1.62022	0.428354	0.659107	0.269673	1.46766	0.566063	0.851265	2.22286	3.10399	4.29317	1.43966	3.60758	-0.0963003	0.412992	0.44329	2.3908	0.969151	1.64087	1.90559	2.22501	0.669536
	PF3D7_1300300	VAR	erythrocyte membrane protein 1, PfEMP1		-1.1525	1.21903	2.55567	-0.629434	0.601364	1.03555	-0.582677	0.394621	2.48244	0.918314	3.61986	1.69996	-0.191572	2.32035	3.62965	3.55709	3.67759	1.99709	1.99898	4.00747	4.07679	2.4745	4.0816	2.45591	1.4818	1.69842	-0.0428174	3.61171	3.72986	4.01427	3.14351	4.45903	3.65758	3.09224	3.67091	4.15831	2.20098	1.6517	0.730262	0.603604	0.848647	4.05961	3.71591	3.42633	3.31431
	PF3D7_1200300	RIF	rifin		1.38493	0.802617	1.35233	0.956121	0.843462	1.03401	1.1248	1.31005	1.9335	1.49059	2.65978	1.82461	0.593109	2.68581	2.68738	1.91387	1.66435	1.9169	1.26715	2.29864	2.74238	3.02115	2.6378	2.05504	2.37721	2.48153	2.6839	2.97639	2.12675	4.1602	2.79976	4.95358	2.37252	2.91159	3.39888	4.47486	0.204449	3.39046	1.23652	1.6794	1.70409	3.38269	2.68044	2.63766	3.60212
	PF3D7_1477500	N/A	Plasmodium exported protein (PHISTb)		-2.26354	0.977175	1.75793	0.785158	0.0582639	0.994999	0.0221702	2.99897	1.24278	1.08107	0.958759	0.0307061	3.52468	1.08607	0.267673	3.03624	1.39797	2.05878	3.21296	2.38566	2.21038	2.00994	2.52204	3.75835	2.81137	2.83414	2.98295	2.72193	2.74832	4.28229	4.87534	1.71917	3.41351	3.30764	3.17344	3.71464	0.32469	1.37455	1.20603	0.759679	1.7503	1.94454	2.21919	2.73703	1.92898
	PF3D7_0206900.2	MSP5	merozoite surface protein 5		-0.0681877	0.0988726	-0.706058	-0.20288	0.157437	1.65196	-0.146716	0.402154	1.19454	0.385245	0.457526	1.06925	2.56091	5.15772	2.06635	0.590353	0.36819	1.41929	1.37959	4.49748	1.78043	2.98192	1.20998	1.13036	1.20701	1.06848	0.516663	2.03934	0.802207	0.367449	1.97326	0.697457	2.61908	2.59813	2.96058	4.54242	0.00967028	1.07499	1.06046	0.203801	1.92883	3.42874	2.05498	1.72143	1.82128
	PF3D7_0324100	MC-2TM	Pfmc-2TM Maurer's cleft two transmembrane protein		1.94903	1.27097	0.709371	0.318032	0.61737	1.16914	0.303908	2.12894	3.84951	2.5929	1.55969	1.08061	2.24743	3.84761	1.75055	1.77631	3.45194	1.02306	1.27474	4.1174	2.38387	3.64261	2.48746	2.02647	3.3537	3.2085	3.01328	3.50773	4.79304	1.82492	4.94982	3.85534	4.55103	2.85925	4.48533	4.42371	1.00216	2.66905	0.225363	0.487648	0.659353	3.35181	4.09106	2.08731	3.53636
	PF3D7_1036000	MSP11	merozoite surface protein 11		2.39743	0.210888	1.40754	-0.221137	0.554088	2.62772	0.0712555	1.91332	2.31023	0.15746	0.794779	0.65655	1.1617	3.05797	3.85525	3.02778	2.28985	0.989271	0.163632	2.24552	0.4863	3.53541	2.2142	3.14942	2.08581	2.09628	1.38014	0.714395	2.21242	3.15491	3.55558	4.79612	3.39758	0.884136	1.44669	4.01073	1.3064	2.56307	0.102772	0.880495	0.284274	1.26839	3.26811	2.97271	0.90293
	PF3D7_0711700	VAR	erythrocyte membrane protein 1, PfEMP1		0.95059	1.15842	1.50238	-0.850049	0.536841	0.388521	0.282083	0.60019	2.81832	1.90765	3.31526	0.708127	1.31597	1.26566	3.3995	3.76558	3.93308	1.63354	2.10557	3.15119	3.40348	1.89263	4.54613	2.65417	1.74651	1.35742	1.24483	3.47289	2.90905	2.97967	3.20675	3.19729	3.50394	4.29772	4.01242	4.41071	1.90112	2.74011	0.782316	0.787753	0.319076	3.79465	2.54682	3.36208	2.86861
	PF3D7_1014100	MSA180	merozoite surface protein MSA180		3.09897	-0.478568	0.663432	-0.0979795	-0.0300063	0.909751	-0.175091	1.01475	1.0943	0.777717	0.962171	0.756579	2.33991	0.398966	4.16146	3.66006	0.180937	1.48548	3.42449	2.54849	0.366818	3.72699	0.504408	1.37399	2.56918	2.14916	2.08089	1.56861	2.47081	4.38227	1.83159	3.4933	3.02326	-0.414522	3.15523	3.10634	0.276549	1.32612	0.728354	0.454166	0.656207	2.18689	1.37937	2.13329	0.387973
	PF3D7_0617400	VAR	erythrocyte membrane protein 1, PfEMP1		-0.0872125	1.56999	-0.0417731	0.292909	0.148128	3.08841	0.353216	2.54298	0.937691	0.111534	-0.0488671	-2.11725	3.10285	0.933449	0.888983	-1.14396	0.795648	-0.0824377	2.63751	0.615692	0.49822	4.17416	0.354367	0.4935	1.51767	0.708625	1.31607	2.03322	0.77915	3.12083	1.35568	4.04791	4.42023	2.35081	1.33799	2.23085	1.4081	1.73687	0.349126	0.33689	0.43544	1.06695	1.03369	3.00409	2.89397
	PF3D7_0423700	ETRAMP4	early transcribed membrane protein 4		-1.54984	-1.31278	0.469432	1.93041	0.703207	3.00564	1.13541	2.10086	0.863551	-1.46641	1.20094	0.909902	1.20043	1.06362	2.60307	0.381447	2.02891	2.61048	2.3914	2.13594	2.19787	3.16342	3.02433	1.44316	3.50532	0.885565	1.64787	2.5555	2.34685	3.35574	4.63108	2.11532	5.08345	0.862662	2.55722	2.93917	-0.097268	-1.20708	2.92093	2.89477	1.7857	2.53271	3.69765	4.13212	2.35836
	PF3D7_1401400	ETRAMP14	early transcribed membrane protein 14.1		1.49043	0.377309	2.59758	1.92149	1.00213	3.01367	0.80902	1.09384	1.80113	3.5477	2.21794	3.38355	2.53326	2.69714	3.36084	3.24975	3.70325	4.39238	3.66619	1.65469	3.03263	3.64814	3.77377	3.44156	2.76017	2.27186	3.65371	1.66624	2.3935	4.02328	4.50577	3.6709	2.147	2.73441	3.46473	3.20632	1.55515	1.33274	2.68032	3.144	3.33031	2.29756	2.51713	1.31264	2.31939
	PF3D7_1420700	P113	surface protein P113		1.97372	0.368409	0.273411	-0.538105	0.207313	1.68273	-0.27707	0.471828	1.26085	0.349912	0.826065	0.507551	1.47183	0.679057	4.68371	4.10453	0.148241	1.37099	3.605	0.385819	0.785034	3.81927	1.15536	1.08624	3.239	2.15828	1.29507	1.01877	2.70746	6.17408	1.63132	3.65518	4.98443	0.0176617	4.10006	4.0948	0.105306	1.22267	1.1934	0.71572	1.18262	2.28898	1.69891	2.19559	1.17793
	PF3D7_0702400	SEMP1	small exported membrane protein 1		0.549989	0.197104	0.395358	-0.541449	0.052038	0.855596	0.539028	0.342713	1.74089	0.948437	1.46825	2.75222	1.43145	2.84734	0.470081	1.48968	1.46812	2.69522	3.31796	1.10304	2.50611	1.06884	0.707477	2.92648	2.09144	1.18193	1.4812	3.55779	3.35551	1.41684	1.57314	3.4007	5.70246	5.1958	2.59843	4.23139	-0.239587	1.30499	0.515742	3.69019	1.75083	2.16329	2.094	1.79231	3.07824
	PF3D7_0900200	RIF	rifin		1.26753	0.555814	1.00974	0.0535211	0.495112	0.526244	0.386433	1.24869	2.29048	1.13347	2.38107	0.116636	0.969286	3.62097	3.31971	0.549939	3.73491	1.16202	2.75026	1.84807	2.59466	3.60184	2.15304	1.0261	1.33092	2.56806	2.48365	3.05172	2.50001	5.04517	1.32546	3.1639	3.95186	3.6861	3.73821	4.30351	1.12023	2.47634	0.814055	0.491378	0.678034	2.04299	3.56337	3.82178	3.25594
	PF3D7_1036400	LSA1	liver stage antigen 1		0.95059	2.68057	0.711721	2.88863	0.898023	0.319456	1.37101	0.880587	2.30576	1.68743	3.14186	1.93864	0.446391	1.1443	1.3938	3.53283	2.37112	3.8473	3.70787	2.61812	3.99093	1.0106	1.71694	4.01748	3.53916	2.29046	2.37773	2.18361	3.56138	5.42649	2.08989	1.52201	1.70419	3.1884	4.24848	4.21675	-0.0546644	1.93254	0.970944	1.44052	1.73132	2.81268	2.63733	1.947	2.24504
	PF3D7_0800300	VAR	erythrocyte membrane protein 1, PfEMP1		0.888374	-0.674119	2.63632	2.67532	0.218672	0.202039	-0.910653	0.282126	1.93991	2.3774	2.82098	0.814615	1.62796	1.45044	3.33059	3.47002	3.72915	1.88115	1.84363	2.73577	2.99239	1.72427	3.00872	2.03768	0.821687	1.26016	1.06601	3.48872	2.35809	3.19558	3.09434	3.22409	2.48383	3.26693	3.24043	3.23711	0.563156	2.66798	0.138389	-0.000806952	0.169762	3.58302	2.62105	2.89229	2.86747
	PF3D7_0808600	VAR	erythrocyte membrane protein 1, PfEMP1		0.177417	0.917466	2.55207	2.21703	0.272089	-0.0305358	0.123829	0.402154	2.51248	1.68945	3.24631	0.479206	1.52343	0.48148	3.01316	3.28083	4.19305	1.70022	1.58344	3.20693	3.532	1.66103	3.45908	2.33168	1.2854	1.12794	1.22676	3.37158	2.5777	3.20524	2.31957	3.65968	2.58939	4.09224	3.31166	4.25784	0.152204	2.48023	0.460048	0.120358	0.140378	4.08728	1.66212	3.00848	3.11369
	PF3D7_1102500	GEXP02	gametocyte exported protein 2		0.909592	0.3132	-0.364196	-0.25957	0.0619866	0.327016	-0.215314	-0.141149	0.727439	0.459744	3.76321	0.916964	1.41634	1.11001	0.536632	0.708158	5.08474	0.598598	-3.00493	1.19507	1.63998	0.731852	0.874587	2.58945	1.40301	0.691389	1.40045	1.31659	5.03922	-0.185571	1.7287	3.07869	4.80831	2.50291	5.07297	5.23093	1.35094	-0.625453	-0.0333572	0.01979	1.1976	3.91254	2.03308	3.90243	1.2405
	PF3D7_0500800	MESA	mature parasite-infected erythrocyte surface antigen		-0.472763	0.201481	-0.243209	-0.0811043	0.0259095	0.405283	0.405684	0.213797	-0.150433	0.139394	-0.033654	-0.0915142	0.838709	-0.17585	0.985273	-0.294783	0.372586	0.347686	0.444075	0.659775	0.198817	0.166079	0.398148	0.553925	1.02791	2.69675	1.70849	0.784851	0.281553	0.181283	-0.535759	2.7267	2.45984	1.80138	4.51713	3.65902	0.0260563	0.422714	-4.06726	0.383125	0.189342	1.675	0.869651	3.85156	1.28492
	PF3D7_1300200	RIF	rifin		0.0670231	1.59071	0.229812	0.959673	-0.516176	1.84071	-0.310713	-0.391645	0.318844	0.318052	1.95495	0.0280996	0.0698446	0.681517	-0.0631885	2.97895	2.997	2.29486	2.42286	0.908969	3.40211	2.47295	0.374432	2.0349	1.83289	2.06286	1.25272	1.98655	1.95405	5.40443	0.847997	2.29211	3.18725	2.12388	2.66991	3.11084	-0.146166	1.569	1.11568	0.496336	0.938489	2.16809	1.92984	2.91125	0.509925
	PF3D7_1335300	RH2b	reticulocyte binding protein 2 homologue b		0.0883267	-0.168884	-0.0442735	-0.353011	-0.118368	3.03582	-0.204893	-0.190184	0.4281	0.29062	-0.0413299	0.891735	1.45053	2.68075	1.79691	3.20812	3.16272	0.125696	0.756022	2.08211	0.331177	3.8283	-0.185793	0.574393	-0.00663309	0.648608	0.277105	3.14806	3.23	2.44303	0.466034	3.80992	2.7537	2.74737	1.10992	3.1271	0.260686	1.9921	1.28086	0.409514	0.297643	1.70477	3.9891	2.73909	0.683838
	PF3D7_0713100	MC-2TM	Pfmc-2TM Maurer's cleft two transmembrane protein		0.182721	2.13612	0.282923	-0.493711	0.32404	0.884917	0.416268	0.567061	1.20812	0.618754	1.31427	0.465786	0.784345	2.42241	1.01529	1.09838	0.96727	1.76174	0.602991	1.93427	1.3012	1.46483	1.64112	0.674729	1.40727	2.33228	1.50731	2.34021	0.883216	1.655	2.29338	2.76566	3.68993	2.19654	4.32019	2.68217	-0.0927575	2.4321	0.509841	1.34309	1.92433	3.0456	1.96818	1.61946	1.84189
	PF3D7_1334800	MSRP2	MSP7-like protein		0.947477	0.425017	-0.0123892	0.682139	0.608806	0.61538	0.857174	0.420818	0.417567	0.669453	0.993827	0.21388	2.07404	2.42681	1.39053	2.02538	0.00268115	2.35257	1.17765	0.466981	0.48077	2.86184	2.3113	1.68571	0.379378	2.16329	2.41283	2.18992	1.77998	1.26072	1.24078	1.11668	4.51174	3.31588	3.08803	3.04816	-0.0998517	1.33676	0.780956	1.28519	0.881013	1.04551	2.24615	1.30083	2.05721
	PF3D7_0206900.1	MSP5	merozoite surface protein 5		-1.57647	0.219214	0.17467	-0.340251	0.247235	0.484037	-0.268569	0.102594	0.85471	0.209595	-0.945598	0.353676	1.77502	4.40818	1.16814	0.141444	0.244126	1.09246	0.896511	4.08665	0.587242	2.3192	0.518443	0.0139128	0.47978	1.16488	0.417559	1.27854	0.940008	0.684104	1.42968	0.773462	1.53733	1.5969	1.96058	3.91694	-0.231065	1.33505	0.711247	-0.00802188	1.33111	1.86051	1.38642	0.686882	1.01462
	PF3D7_1149000	Pf332	antigen 332, DBL-like protein		0.236914	1.20141	0.0886653	-0.056586	-0.0817449	0.0996344	-1.17456	1.5211	0.512475	0.052161	-0.122555	0.0947635	3.30426	1.48612	0.0213118	0.565865	2.26545	0.671612	0.667278	3.20009	-0.195641	1.20404	-0.0606284	2.20579	0.0667514	2.6253	0.748001	1.72286	2.18319	3.61191	0.163951	3.60507	2.71255	0.95843	3.56396	2.87417	-0.0617892	0.542945	-0.0166914	0.327886	-0.0361406	2.80999	0.786	1.75566	0.879559
	PF3D7_1001500	ETRAMP10	early transcribed membrane protein 10.1		0.199729	0.235871	0.0130596	0.0902846	0.18102	1.58321	-0.0327593	0.522279	0.534961	0.542309	1.77009	1.36162	0.410567	0.268831	0.643945	2.10831	1.72304	2.20507	3.36128	2.50108	1.76084	0.241333	2.85159	3.01398	2.98762	1.35742	2.66766	0.710008	3.36726	3.43156	1.80386	0.715822	1.7736	3.00097	2.75754	2.26194	0.158311	0.974625	0.609961	0.536934	0.982646	0.549807	1.90459	2.33959	2.53114
	PF3D7_1028700	MTRAP	merozoite TRAP-like protein		0.146907	0.394052	1.37355	0.677566	1.01652	0.381944	0.0915382	-0.19057	0.529759	1.89093	0.635222	1.40027	1.66634	0.811173	1.34538	3.01774	0.555759	2.67574	2.5426	2.37163	1.49979	3.0641	1.30926	1.50574	3.73542	0.697299	2.41088	2.50349	1.62532	0.539246	3.22116	1.56601	1.52685	2.43748	2.82138	2.7944	0.0423018	0.579704	0.956101	0.10799	0.768534	1.92233	2.63657	0.523368	2.03924
	PF3D7_0102500	EBA181	erythrocyte binding antigen-181		0.16572	1.26953	2.884	-0.0803572	0.207232	0.0465426	0.319113	0.409231	1.20303	3.51655	-0.491213	0.127721	3.02785	0.174021	0.0876972	0.747482	-2.78851	0.148376	2.22026	1.78864	1.07458	0.69033	0.39266	3.62362	-0.00526496	2.61477	3.40941	1.20353	0.647683	3.70665	0.214744	3.79464	2.06405	4.6814	0.538577	3.20037	0.456065	0.163202	1.85836	0.502801	0.0281756	2.14638	0.390515	3.01975	0.286035
	PF3D7_1001300	N/A	Plasmodium exported protein (PHISTa)		0.489213	0.578984	-0.424844	-0.353413	0.30754	1.38007	1.14721	1.93224	0.651559	0.687763	0.780889	0.801134	0.629895	2.42314	0.288889	0.84272	1.18453	1.309	3.03393	1.13989	1.40932	1.7473	1.54878	3.72425	2.09672	0.770778	2.2936	1.90033	3.54573	2.12012	2.28495	1.52201	2.54089	2.79532	2.75352	4.05616	0.0454769	0.617779	0.722629	0.258081	0.778769	0.643017	2.61824	3.01125	2.39597
	PF3D7_0701000	N/A	erythrocyte membrane protein 1 (PfEMP1), pseudogene		-0.0125737	0.588204	0.638276	-0.378607	0.426741	0.386111	0.373455	0.733071	1.48516	0.773441	0.44672	0.334816	0.520248	0.426815	1.53071	2.04528	2.28201	0.582053	0.803984	1.45708	1.70993	1.09168	3.54391	1.30298	0.754888	0.974893	0.848438	2.89647	1.95258	-0.0199424	1.66513	0.833766	1.83437	0.825366	3.42675	2.63679	1.21436	1.14322	0.191358	0.708795	0.658498	1.21764	3.91469	3.22739	1.22844
	PF3D7_1254100	N/A	stevor		-0.172682	1.00248	0.115563	0.451	0.00398341	1.71766	-0.362243	0.0460105	0.311381	0.718431	-0.154606	-0.47941	3.21183	5.1696	1.42926	0.355419	3.34153	-0.00290908	0.465845	2.92135	2.27999	2.15736	1.76485	0.473142	0.640245	0.647255	1.10565	1.33949	1.37678	0.0827193	3.34181	4.09206	2.76619	1.46569	1.99152	4.77183	1.90362	1.41624	0.183554	-0.0363804	0.146488	1.58006	1.35537	2.94275	1.87729
	PF3D7_1036400	LSA1	liver stage antigen 1		0.139374	0.146472	0.101309	-0.0421499	1.08461	2.20029	-0.0621686	-0.113218	-0.116114	0.189414	-0.659622	0.73572	0.957418	3.22807	0.162281	1.83341	1.03719	0.839748	0.203944	0.622012	1.0188	1.24794	0.718707	1.26022	2.08726	1.1297	2.00374	0.347987	0.982867	1.57711	0.479078	2.08639	0.288813	4.75821	2.00274	3.23182	0.935666	0.488797	0.582597	0.17288	0.553746	0.419897	5.65569	1.42817	0.726987
	PF3D7_0220000	LSA3	liver stage antigen 3		0.0757514	0.835209	0.474194	0.138211	0.413058	0.487814	2.04391	0.26816	0.360186	2.44797	0.823548	1.0262	0.662213	1.0287	0.612875	2.11937	-0.0620079	1.87738	0.935723	0.90628	1.0781	1.76291	0.235361	1.24843	1.05958	1.90598	1.60848	1.00006	0.269172	5.38416	1.37963	1.69306	0.273436	1.64206	2.99368	3.1271	0.302908	0.690377	0.319562	2.13224	1.58786	0.0420891	1.91388	1.37931	1.0869
	PF3D7_1014100	MSA180	merozoite surface protein MSA180		-0.186292	-0.256177	-0.161379	0.179698	1.28489	2.72674	0.157657	-0.0356032	-0.209717	-0.216435	0.241103	-0.108621	1.31859	3.74904	0.0735002	1.71402	2.5477	0.603525	0.0962427	0.0984196	1.26027	0.929219	0.84613	1.09609	2.19106	1.26862	1.73646	0.13073	0.44848	1.25943	-0.271302	1.76861	0.36076	4.52688	1.54858	4.13416	0.418853	0.219572	0.898023	0.592072	0.568521	-0.0772393	5.09301	1.21433	1.05204
	PF3D7_1033200	ETRAMP10.2	early transcribed membrane protein 10.2		-2.26354	-0.52412	-0.0358482	0.625871	0.851998	0.510837	2.42442	0.415244	1.33332	2.279	0.837142	1.77339	-0.649791	0.18474	-0.014727	-0.187027	1.68982	2.0058	0.162578	2.2323	0.872645	0.116295	1.03446	2.09433	1.94837	2.01627	1.89242	1.83328	1.00462	2.4272	0.380775	1.40718	0.216674	1.4108	1.6393	2.23149	-0.467511	-0.475455	0.382876	2.74426	2.17576	1.03032	1.41116	2.44556	2.88905
	PF3D7_0425800	VAR	erythrocyte membrane protein 1, PfEMP1		-0.360497	0.83865	-0.0576926	0.715436	0.146667	-0.197646	-0.231746	0.539999	-0.443379	-0.177861	0.534395	0.140966	-0.108198	-0.567333	0.148926	0.0516671	4.60829	0.0771938	1.25726	-0.362363	1.93541	0.372294	0.716937	0.38068	0.857981	0.624913	2.30619	0.851604	3.16044	1.14824	0.0577155	3.91669	2.62485	2.40003	1.57521	2.9094	0.156541	0.815236	0.184789	0.0334974	1.3053	1.76517	1.30903	2.07089	0.395041
	PF3D7_0532300	N/A	Plasmodium exported protein (PHISTb)		0.559237	-0.499032	0.24498	0.12388	0.0357486	-0.0651884	1.25018	0.27795	-0.12097	1.8818	-0.104866	0.292143	1.31644	0.452206	1.15638	0.584866	-0.383936	0.488689	0.543057	0.380028	0.543123	0.961313	0.0465338	1.44798	0.223171	1.2247	1.74209	1.53661	0.562794	0.84422	1.23526	1.04248	0.928271	0.351013	1.57943	1.04496	-0.0442971	0.327691	0.183093	1.37509	1.89551	1.12953	-0.152881	1.27391	1.47733
	PF3D7_0501200	PIESP2	parasite-infected erythrocyte surface protein		1.19983	0.0463183	0.134952	0.621393	0.716357	0.139389	0.388047	0.209509	0.320197	1.28814	2.04129	1.00708	0.526613	0.326651	0.834713	1.07236	1.08267	1.8549	1.32352	0.706102	1.6661	0.767262	1.97262	1.88359	2.57175	1.29625	2.13632	1.16674	1.53754	1.88047	3.53808	1.16759	1.36306	2.29431	2.99216	4.09397	-0.00599497	1.13995	0.764255	0.0779949	1.62548	1.34882	1.83877	1.60447	1.33462
	PF3D7_0930300	MSP1	merozoite surface protein 1		-0.0330839	-0.488764	-0.206213	2.48683	-0.0240823	-0.173423	2.55681	-0.0685797	-0.040979	1.22533	-0.624891	0.210683	0.247677	0.144954	0.168498	2.78865	-1.01613	0.807256	0.418323	0.199084	0.130878	1.52999	0.626851	0.32038	0.213803	-0.230131	2.58214	0.259201	-0.0373813	0.931144	1.08765	1.04353	-0.0271865	-0.414522	0.457693	1.7335	0.0158633	0.0603977	2.2863	3.54937	1.27992	0.0292324	-0.0230434	1.86532	1.20115
	PF3D7_1149000	Pf332	antigen 332, DBL-like protein		0.213571	1.33458	0.501161	-0.0998471	-0.0511981	0.0921236	0.332883	0.0788791	0.30151	0.266571	-0.341573	0.472391	0.961397	0.329093	0.0228377	0.942835	-0.0197918	1.03394	0.625438	0.50725	0.733407	0.382447	0.944837	0.454026	0.269686	2.84671	1.77143	1.73627	1.18865	2.75036	0.774534	0.926768	0.409282	1.48078	2.75935	1.96057	0.248753	0.00218557	0.494194	0.389536	0.357194	0.647747	0.915042	0.283891	0.747713
	PF3D7_1100800	MC-2TM	Pfmc-2TM Maurer's cleft two transmembrane protein		1.12617	-0.562226	0.571913	-0.00843227	0.254854	0.092751	0.113697	0.895349	1.95593	1.30435	1.21315	0.994201	1.47021	2.78015	1.89786	1.71828	1.71607	-0.222343	0.299622	3.10271	0.959882	3.08484	0.701818	1.53742	1.24891	2.95856	2.32549	3.04184	4.28557	1.3457	3.74891	3.38019	2.72123	0.703173	3.5528	3.37272	1.05498	1.9866	0.286025	0.42922	0.00535069	2.89779	2.57736	0.918568	2.57513
	PF3D7_0304600	CSP	circumsporozoite (CS) protein		0.142392	-0.984459	-0.10108	-0.413274	0.353551	1.60096	0.0551807	0.730548	0.816331	-0.0824766	-0.526103	0.280567	0.718999	0.0107399	0.526235	2.93448	0.150813	-0.0815368	0.0483923	1.33439	0.112019	1.60821	0.10217	0.508798	0.155667	0.218076	0.321212	0.266314	0.61886	4.11158	0.873681	1.03582	0.456977	3.58548	0.53358	3.32571	1.0816	-0.0043811	0.232381	0.132238	0.219641	0.196285	1.33278	1.42381	0.858925
	PF3D7_0220000	LSA3	liver stage antigen 3		0.217297	0.551594	0.504972	-0.0349857	0.135596	0.307146	1.91377	0.210903	-0.032636	2.36967	0.727253	0.671657	0.469783	0.536893	0.570205	2.07702	-0.0925692	1.76711	0.827372	0.78155	0.456072	1.5312	0.355561	1.01495	0.942166	1.66518	1.30947	0.826288	0.293694	5.35386	1.2318	1.4143	-0.17455	1.15108	2.93206	2.87606	-0.0458434	0.303083	0.114131	2.12966	1.16133	0.186723	0.652624	1.08136	1.02989
	PF3D7_0711700	VAR	erythrocyte membrane protein 1, PfEMP1		0.301793	-0.984459	0.331236	-0.0919266	0.0818695	-0.0995357	0.100704	-0.00275503	0.762816	1.03579	-0.56723	0.471063	0.496607	0.697008	0.227254	0.959916	-0.830822	0.470804	0.8603	1.01095	0.0752036	1.6103	1.67559	0.712981	0.683451	0.719813	0.893308	1.62358	-0.263176	1.26966	1.01518	2.85253	1.88737	2.13145	0.675382	2.0723	0.0831965	0.454093	0.262491	0.68595	0.660271	1.11622	1.35285	1.27682	0.893492
	PF3D7_0207000	MSP4	merozoite surface protein 4		0.984392	-0.171688	-0.243209	0.705598	0.0997513	1.37764	-0.1098	0.969477	0.152636	0.503277	0.0779377	-0.0142578	1.1314	1.1173	1.53959	2.814	1.81193	1.19394	1.02004	1.55708	-0.21413	2.01617	-0.171217	0.862322	-1.35614	-0.236022	1.73364	-0.131804	0.210694	-0.337184	3.2112	3.34696	0.328129	0.293296	1.79651	2.22175	0.657655	0.349846	1.37045	0.739959	-0.164405	0.989376	2.56496	1.36221	0.00414815
	PF3D7_1149200	RESA3	ring-infected erythrocyte surface antigen		0.173707	-0.873428	0.438764	0.1991	-0.017976	0.082048	1.23302	0.298434	0.0342134	2.23557	-0.543207	0.450099	1.16223	0.704835	0.595548	0.297904	-0.0746632	1.62543	0.714443	0.358033	0.797092	0.0810707	-0.0997725	1.74983	0.582885	0.378657	0.341947	0.996241	0.402923	1.17245	0.782448	1.8579	0.525107	-0.414522	1.03737	1.61127	0.767797	0.265366	0.654164	1.72291	0.340321	0.513077	0.480847	1.93929	1.97581
	PF3D7_1300300	VAR	erythrocyte membrane protein 1, PfEMP1		0.469819	1.04855	-0.401801	0.395258	0.012345	0.776819	0.62001	0.340754	0.172993	-0.118918	0.349506	0.0488209	0.710384	1.61744	0.470081	1.14796	1.66316	0.799445	0.389723	1.64135	0.602509	0.0867006	0.778468	2.31055	0.686501	0.768588	0.690727	0.811352	2.47946	0.340888	0.621783	2.67393	3.81558	2.52849	0.71696	3.09527	0.600115	0.617779	-0.052632	0.27621	0.397685	2.88153	1.22886	1.15089	0.520983
	PF3D7_1335100	MSP7	merozoite surface protein 7		0.472438	-0.970104	-0.0112333	-0.29677	0.277331	-0.30731	0.0520342	-0.312878	0.527222	0.899238	-0.177479	0.642463	1.26413	1.72448	0.18835	0.647315	1.0852	0.516561	1.43082	0.576665	0.332564	2.56552	0.687476	1.26298	0.887609	0.258006	1.18921	1.40524	0.188648	1.69018	1.66122	2.00798	1.51709	2.6814	2.22549	3.13644	0.221696	0.657198	0.571059	-0.124627	0.838	1.49823	0.598888	1.85823	0.606726
	PF3D7_1150400	VAR	erythrocyte membrane protein 1, PfEMP1		0.637573	0.193447	0.167841	0.242283	0.107877	-0.123645	-0.19584	0.0460105	-0.669027	-0.570562	0.88329	-0.105756	-0.31297	-0.376148	1.19648	-0.43376	4.74222	0.446047	-0.148635	-1.18843	0.606301	0.852528	0.390286	0.725889	0.848623	-0.136222	0.634233	0.956658	1.92471	-0.0872057	-0.0059006	4.27919	3.21556	1.60914	1.51436	2.78085	-0.399487	-1.04942	0.419008	0.19468	0.422741	1.28106	-0.233518	1.36373	0.828149
	PF3D7_0424100	RH5	reticulocyte binding protein homologue 5		0.510461	0.467425	-0.256927	0.273061	0.0295581	-0.298732	0.478701	0.435577	0.605148	0.274745	-0.405623	-0.839862	0.432899	0.363883	0.628262	0.20529	1.01304	0.254707	0.284519	0.64029	-0.972993	1.54432	0.358402	0.215063	-1.35614	0.276043	0.574467	-0.108498	0.417884	2.61575	0.614109	0.981849	3.94101	1.22174	0.745983	2.82999	0.193412	0.444088	0.328787	0.25589	0.305669	1.83283	0.537559	0.852644	0.263473
	PF3D7_0632800	VAR	erythrocyte membrane protein 1, PfEMP1		-0.000500849	1.07502	-0.678104	0.220735	-0.0423926	-0.609072	-0.253391	0.379434	-0.19902	-0.235477	0.253558	-0.259669	-0.274517	0.785796	0.168137	-0.496712	0.211777	-0.177835	-0.487769	-0.231442	-1.2531	-0.382497	-1.09199	0.0953856	0.455327	0.872573	0.245135	-0.860959	0.268603	-0.476248	-0.605721	2.4054	3.92415	3.76299	1.30859	3.29893	0.422684	0.158818	0.257019	-0.33787	0.212826	1.2439	1.27573	1.85735	-0.0289623
	PF3D7_0300100	VAR	erythrocyte membrane protein 1, PfEMP1		-0.259933	0.13745	0.518573	0.0401628	0.309759	-0.271837	0.0570841	-0.0953453	-0.138306	0.0202985	-0.335544	-0.19734	0.200141	-0.239575	0.580309	-0.181573	3.8538	0.351596	0.0949732	-0.207389	0.525508	-0.0538585	0.150711	-0.167649	1.13443	-0.0169624	0.422411	0.210574	1.67905	-0.345003	0.0857299	3.42656	1.11035	1.99171	0.715417	2.36906	0.0634854	0.924961	0.0225081	0.3744	0.389465	0.912142	0.720012	2.3471	0.335903
	PF3D7_1100200	VAR	erythrocyte membrane protein 1, PfEMP1		2.137	0.182789	0.0315347	-0.254074	-0.123924	0.541488	0.0159203	0.111813	-0.132742	-0.278274	0.417499	0.263478	0.157417	0.46444	0.190857	0.0994957	1.20028	-0.264945	-0.0351831	0.604321	0.490035	-0.109865	0.136681	0.600605	0.33985	-0.156886	-0.140391	0.494226	0.691895	-0.246514	0.32075	1.1718	2.62365	1.33419	2.10965	1.43162	-0.188507	0.197088	0.00955662	0.599002	0.333431	0.936798	0.463058	1.09988	3.27038
	PF3D7_0801000	N/A	Plasmodium exported protein (PHISTc)		0.110381	0.55656	0.298668	1.74454	-0.16198	0.0061504	0.531212	0.0644053	0.0580407	0.770693	1.75443	1.1657	0.449006	-0.375982	0.277332	3.56438	0.260676	3.04674	2.87329	0.484766	1.62026	2.95422	0.006381	2.2955	1.52133	2.63535	0.656941	0.969423	1.68369	3.81789	1.32866	1.8387	0.65114	0.121531	1.56989	0.8181	-0.283269	0.652474	2.38894	2.12146	1.97858	2.15182	-0.00833689	0.618531	0.691638
	PF3D7_1133400	AMA1	apical membrane antigen 1		-0.117932	-0.210463	0.665136	0.0890556	0.0947259	-0.0774876	0.760827	0.0277386	0.790351	1.35666	-0.326119	1.64364	0.655049	-0.153264	0.315806	1.49708	-1.11723	1.11837	0.481466	0.501195	0.885751	0.414146	-0.015239	0.549755	0.696121	0.438795	1.72829	0.817904	0.79524	1.19178	2.18639	2.03722	0.543081	1.33823	1.89283	1.97631	-0.154664	-0.105704	1.38147	1.51405	0.611145	0.180756	0.00766897	1.24981	1.24183
	PF3D7_0300100	VAR	erythrocyte membrane protein 1, PfEMP1		-0.333744	0.0122647	0.140195	-0.171459	0.105324	-0.0730191	-0.289057	-0.119413	-0.335071	-0.134323	0.380122	-0.240686	0.152722	0.626407	1.93008	0.0609004	1.19201	-1.37048	1.19937	-0.303045	0.22987	-0.111294	0.646076	0.118336	0.864186	0.335245	-0.721781	0.133644	0.178329	-0.313977	-0.535759	2.25642	1.36938	1.29127	1.00927	1.66742	-0.00417874	-0.305307	-0.584495	-0.102302	0.0132872	1.06872	0.88264	2.20328	0.365146
	PF3D7_0500800	MESA	mature parasite-infected erythrocyte surface antigen		0.685066	0.311851	0.145419	0.304129	0.226099	-0.750428	-0.000175928	-0.0204168	-0.214606	-0.0828347	-0.458816	0.298507	0.052304	-0.123382	0.832307	-0.271419	0.429957	1.22091	0.260942	-0.147579	0.0702006	0.352743	0.0294046	0.202101	0.467606	0.111619	0.205657	0.392236	0.490658	0.400561	0.964229	0.775536	-0.653134	0.737379	0.943535	1.14411	-0.534525	-0.011107	0.359006	0.795316	0.358565	0.227503	1.19089	1.25768	1.24033
	PF3D7_1001700	N/A	Plasmodium exported protein (PHISTc)		-2.26354	-0.169332	2.36545	-0.493711	-0.00962702	-0.0209071	0.301055	0.136864	0.58672	-0.271708	-0.204841	0.245639	0.826967	-0.301381	0.117647	1.46902	-0.506769	0.0912919	3.40152	-0.307129	-0.00300549	1.79612	0.75723	1.91947	0.392317	1.42933	0.428854	1.41226	0.698054	0.224192	2.50007	-0.0774441	-0.157769	0.227049	1.54162	1.57113	0.183884	0.492078	2.26181	0.40108	0.373924	0.45857	0.916935	0.39891	0.708995
	PF3D7_0713100	MC-2TM	Pfmc-2TM Maurer's cleft two transmembrane protein		-1.88502	0.935311	-0.213926	-0.325766	0.147398	0.17613	-0.485884	0.0956413	0.615102	-0.624762	0.998767	0.313569	-4.30084	-0.0399664	0.454518	0.41063	-0.0770031	1.21018	-0.515615	0.872872	1.10412	0.456658	1.25829	-0.11317	1.64746	1.03389	-0.56847	1.50455	0.725883	0.611215	1.26793	2.17991	2.53324	1.42841	3.5425	1.68265	-0.288485	1.06122	-0.15463	0.100146	0.643598	2.40558	1.08723	0.793448	1.78152
	PF3D7_0617400	VAR	erythrocyte membrane protein 1, PfEMP1		0.0839378	-0.0136055	0.602476	0.19263	0.054335	0.183015	0.0398327	-0.377715	0.763894	0.451528	0.72972	0.117008	0.715741	-0.0169586	1.38744	1.374	0.690498	0.274584	0.655157	2.01651	0.318632	0.614662	1.14928	0.51228	0.936838	-0.0181953	0.56222	1.51052	0.148877	0.800812	1.29623	1.82799	0.92476	2.01844	1.48861	1.99039	-0.0930202	0.763062	0.66777	0.543406	0.460564	0.934499	0.0518438	1.21355	1.06033
	PF3D7_1100200	VAR	erythrocyte membrane protein 1, PfEMP1		-0.0401127	0.620972	0.181467	0.551713	0.026386	-0.643134	0.091173	0.725584	0.0826263	-0.116563	0.3103	-0.483123	0.0447209	0.027332	1.55134	-0.324531	3.42362	-0.322966	-0.316682	0.335623	0.285319	0.237395	0.131974	0.0897665	0.985842	0.322762	0.0898153	0.168568	1.88399	-0.0741495	0.023364	3.59283	0.525041	2.06584	1.17569	1.97247	-0.342918	0.0361049	0.0183578	0.304044	0.301659	0.848389	0.370009	0.599724	-0.114566
	PF3D7_1252400	RH3	reticulocyte binding protein homologue 3, pseudogene		-0.44796	-0.14737	-0.170005	-0.0970053	0.0568655	-0.0273191	-0.0185905	-0.177184	-0.185518	0.101452	-0.392625	0.0667111	-0.778401	-1.2303	-0.0812224	-0.239899	0.00457073	0.289771	-0.0131147	-2.07614	0.398976	-0.285781	0.726336	0.39442	0.686501	0.039345	0.424024	0.296296	1.16632	2.23012	0.451379	3.90695	3.3078	0.0419501	0.701447	1.63972	-0.0723161	2.5612	-0.136522	-0.0516758	0.592591	0.825937	-0.011126	2.52185	-0.726768
	PF3D7_1300300	VAR	erythrocyte membrane protein 1, PfEMP1		-0.0432053	0.208383	-0.317928	-0.944264	0.0741731	0.449822	-0.299411	0.409649	-0.162663	-0.196397	0.0685695	0.162517	0.344044	0.023459	0.360782	0.0609004	3.29885	-0.0588937	-0.217935	0.19471	0.4346	0.0210688	0.588832	0.0367256	0.603626	0.235075	-0.258786	0.331168	2.05999	0.557699	-0.285586	2.56741	0.950325	0.846205	0.896625	1.07414	-0.179939	-0.0584127	0.10005	0.553347	0.261309	0.642065	1.41446	1.09438	0.265498
	PF3D7_1149000	Pf332	antigen 332, DBL-like protein		0.461115	-0.00317871	0.13845	0.0853023	0.233958	0.147951	-0.419442	-0.135684	0.761196	-0.149894	0.743113	0.793481	1.43266	0.774319	0.560091	0.678472	3.38841	0.713949	0.538617	-0.0571043	1.28886	0.709777	0.201016	1.66437	0.751544	1.52285	0.781628	3.37699	0.456807	-0.0904882	-0.243151	3.07265	-0.524117	2.66846	0.0354899	2.47673	0.057121	0.151041	0.154013	-0.260564	0.27476	0.612734	0.568347	0.734083	3.43531
	PF3D7_0425800	VAR	erythrocyte membrane protein 1, PfEMP1		-1.91871	0.145421	0.00687265	0.490824	0.224439	-0.346038	-0.0849582	-0.0874111	-0.158889	-0.139096	0.0496486	2.60127	-1.29121	-0.316027	-0.536124	1.18432	3.61974	0.144093	0.225417	-0.0945563	0.991931	0.0288707	0.405968	1.15142	1.28771	0.101563	0.858416	0.424209	0.653468	-0.19614	-0.561599	1.67948	0.857011	2.14421	2.54858	2.52082	-0.151182	0.947586	-0.00585843	0.0445396	0.40416	0.905813	0.409275	1.55186	0.425838
	PF3D7_1149000	Pf332	antigen 332, DBL-like protein		-2.26354	-1.38203	0.196645	-0.300054	0.228448	0.125005	-0.368589	0.350522	1.31512	-2.07253	0.561362	0.294174	-0.708386	1.09901	0.306334	-0.395371	-0.872418	-0.313649	-0.266871	1.70838	0.753753	1.78042	0.378412	-1.30616	0.396605	1.61873	-1.46829	2.0571	2.84407	0.435215	1.41209	2.51953	0.817256	-0.241948	3.5598	2.8378	0.675141	-0.738891	0.0566375	0.152905	0.356106	1.3256	2.57741	0.874945	2.57646
	PF3D7_1433400	PHD2	PHD finger protein PHD2, putative		-1.93011	0.353411	0.0723334	0.797781	0.384627	-0.354075	0.0475838	0.593625	-0.105244	0.414857	0.137392	0.811782	-0.164218	-0.0440246	0.50374	0.401574	0.211777	0.532972	0.236397	-0.100746	1.48129	0.360492	1.02179	0.562064	0.854868	0.531658	1.01827	0.184715	0.536556	0.200213	0.514573	0.385161	2.24129	1.69205	0.741439	2.27045	-0.071365	0.314307	0.303239	0.0419989	0.254912	0.271244	0.43827	1.26804	1.15645
	PF3D7_0200100	VAR	erythrocyte membrane protein 1, PfEMP1		0.0773293	-0.448406	0.018403	-0.672019	-0.165865	0.666378	-0.150027	0.302277	-0.503866	0.334377	0.17966	0.130528	0.663717	-0.206943	1.28784	0.944587	2.78108	0.171936	0.785667	0.561973	0.522303	0.351855	-0.385008	0.769846	0.45454	1.20632	0.895554	0.378023	3.27893	1.67309	1.42483	3.88667	2.32262	1.51905	1.69169	3.0589	-0.243248	0.792152	0.157505	-0.419616	0.716589	0.855335	0.154744	0.211864	0.722044
	PF3D7_0103900	PIESP15	parasite-infected erythrocyte surface protein		0.16675	0.0381858	-0.22962	0.760933	0.182306	0.417138	-0.479984	0.387047	-0.36846	0.0499585	0.159621	-0.100042	-0.108198	1.36388	0.306334	-0.669179	3.3724	0.0842601	0.410282	0.0361126	-0.118723	1.03502	0.309215	0.551883	-0.742612	0.729492	1.26837	1.03868	0.490658	-0.127098	0.493815	0.66052	1.57506	1.32234	0.908834	1.29378	0.033738	0.404294	0.510498	-0.585108	0.427098	-0.112139	1.49946	-0.255722	1.28409
	PF3D7_1100100	VAR	erythrocyte membrane protein 1, PfEMP1		-0.0339473	-0.803626	-0.247767	0.523191	0.0827496	-0.467203	-0.0879467	0.130075	-0.497165	-0.327819	-0.053974	-0.0359121	-0.225555	0.40018	0.156641	0.137085	1.04001	-0.180655	-0.254683	-0.35812	-0.205795	-0.368765	-0.194676	-0.0536607	-1.35614	0.0815907	-0.151562	-3.44675	0.256729	-0.257541	0.0633621	1.53145	1.84347	1.24912	0.726189	1.9973	-0.104709	0.267118	-1.00023	0.156041	-0.0164416	0.883036	1.52932	-0.472913	-0.585064
	PFL_0008_CIDR2	VAR?	erythrocyte membrane protein 1, PfEMP2		0.289825	-0.0380055	-0.317928	-0.453789	-0.0672528	0.0231962	-0.555535	-0.0229368	-0.161719	-0.752425	-0.182298	0.247881	-0.6914	-0.879075	-0.445738	-0.254141	-0.373186	-0.453321	-0.461383	-0.619884	0.372504	-0.228857	0.0889057	-0.409804	0.73471	-0.452928	-0.26744	0.0395643	-0.271535	-0.442301	-0.129283	0.179128	0.881313	0.389185	0.353949	0.407758	-0.273094	-3.32145	-0.238778	-0.208209	0.126018	-0.0302117	-0.00481772	0.662276	3.08999
	PF3D7_1252700	N/A	Plasmodium exported protein (PHISTb)		-0.369814	-0.674119	-0.0304147	-0.201955	0.0803267	0.00314999	0.102008	-0.194046	0.158188	-0.0448155	-0.708507	-0.0200433	-0.00955431	0.0616512	-0.41371	0.142913	-0.414176	-0.195121	0.261487	-0.0158472	0.273483	2.07158	-0.00134281	-0.100629	-0.0384636	-0.0517434	0.696765	0.179341	-0.530988	0.0881232	0.226395	0.0480622	-0.426555	-0.225488	0.101371	0.145996	0.156631	-0.100536	-0.134905	0.176216	0.0234501	-0.138434	0.0191991	0.128926	0.198958
	PF3D7_1122900	N/A	dynein heavy chain, putative		2.50782	0.72368	0.474975	0.176649	0.984092	1.46246	4.04247	1.71277	1.6947	4.54567	0.257686	1.95451	3.97391	1.89051	4.6571	1.13599	2.38823	6.31251	4.65899	2.53956	4.77933	3.50221	1.18293	3.46956	3.10983	3.49921	2.06418	2.88281	4.82178	6.22667	4.11117	3.3998	5.78874	5.41225	3.6571	4.81531	0.259914	1.70491	4.08833	3.73741	2.85563	4.48146	4.72567	4.53281	2.81271
	PF3D7_1035900	MAAP	merozoites-associated armadillo repeats protein		0.206351	0.877001	0.14368	1.19334	0.436811	0.754566	0.54048	1.25806	0.755208	1.37607	0.826065	0.150584	2.50456	1.51497	1.21137	2.44189	2.27889	3.01168	2.03914	1.29612	1.81974	3.67545	0.681941	2.24048	1.13443	2.99039	1.74509	1.77422	0.976664	4.64664	1.70722	3.03491	5.77937	2.67313	3.28459	4.36636	0.644208	1.99832	2.82294	0.571078	1.23307	1.7088	2.0465	4.05104	2.51879
	PF3D7_1302000	PTP6	EMP1-trafficking protein		1.12328	0.325281	0.367315	0.118518	0.893155	2.07874	0.887159	1.09564	2.06135	1.37691	2.90976	2.6559	3.07124	3.75693	0.930075	1.99439	2.74371	3.56616	1.66675	3.1781	2.75076	1.25967	2.80754	3.78418	2.72366	2.65936	2.26987	3.12153	1.74343	3.1789	2.59669	3.04598	4.54159	3.25719	4.50165	4.0454	1.04635	1.45413	1.87628	3.44213	3.46308	3.85107	3.90869	4.31878	3.01797
	PF3D7_0823300	GCN5	histone acetyltransferase GCN5		0.718317	0.143527	-0.183042	0.498984	0.0715593	0.918666	0.600651	0.795902	0.072227	0.385245	1.27408	-0.100042	2.48543	0.984146	0.693357	0.368492	4.75083	1.90298	1.00626	2.82865	-1.15677	0.833722	1.83604	2.55201	-1.05749	1.61812	1.32041	1.38509	1.62742	1.32619	1.77417	1.77381	1.19163	1.59608	1.83469	2.05963	0.0492715	1.4536	0.238109	0.325095	0.731857	4.27673	2.55816	3.19058	0.440845
	PF3D7_1201500	N/A	GPN-loop GTPase, putative		-0.252755	0.0843335	-0.127382	0.512751	0.0844283	0.867742	0.949701	0.842331	0.679759	0.214281	1.10568	0.706498	-2.58072	0.382146	1.85264	0.242285	-0.235236	3.55285	3.16976	1.3218	2.1078	0.689	3.14722	1.59169	1.15482	2.80254	-0.961924	1.54233	1.62835	4.12861	2.12271	1.79884	4.52678	0.707322	3.59947	3.39375	0.320107	-3.32145	2.66804	0.504356	1.16907	1.63515	4.1116	2.74213	1.43815
	PF3D7_1002100	PTP5	EMP1-trafficking protein		2.06362	-0.253276	0.670237	1.66415	0.859092	0.873152	2.67738	1.63039	1.20956	3.68758	0.829694	2.31144	3.24354	1.76325	2.95192	1.54245	0.475565	3.24719	2.35385	1.63441	1.88173	3.36847	2.37732	2.44289	1.71243	1.76663	2.06326	2.85848	1.89344	1.97179	4.09731	2.5699	2.71443	2.15837	4.4025	2.29532	2.33668	1.76113	2.2884	3.20508	3.60079	2.8312	1.01489	2.39952	1.79338
	PF3D7_1125800	N/A	kelch domain-containing protein, putative		1.70916	1.85159	0.746515	1.51999	0.794049	-0.0664012	1.96726	2.08163	0.939452	1.57279	2.93576	3.56375	1.08224	2.12002	2.10375	2.25239	3.2742	2.30548	2.11029	2.05015	2.24788	1.80467	3.33351	2.56852	2.62571	2.59982	2.54585	1.26018	1.42001	3.52187	3.49695	2.0313	2.80397	5.48608	4.0009	4.31861	1.81398	1.25628	0.991792	1.5387	2.07887	2.10387	2.74024	2.52572	2.5386
	PF3D7_1035100	N/A	probable protein, unknown function		0.445755	0.371972	-0.259226	0.799765	0.109227	0.647939	0.602042	3.18924	0.2367	1.16576	0.670661	0.101839	1.23998	0.360817	0.914234	1.03302	0.805437	0.403366	0.838148	1.14139	-0.477498	2.07199	0.86894	0.776609	-1.35614	1.43016	3.229	-0.346469	2.5517	3.32527	2.14151	1.59155	5.00069	1.81131	2.22806	3.31154	0.725082	0.544472	1.40212	0.238982	0.930484	2.21043	1.27366	1.58627	1.43066
	PF3D7_1007700	AP2-I	AP2 domain transcription factor AP2-I		1.80771	0.473168	0.692816	-0.172755	0.0994494	-2.19403	2.84489	2.88731	0.517651	0.521539	3.0884	1.92889	1.48496	0.830814	0.187095	1.75015	1.61943	0.287732	1.84156	0.786396	0.919112	1.05585	3.24255	1.68804	3.75029	2.7068	0.570102	3.32631	0.270966	3.40814	1.15082	1.02898	4.94874	3.25693	2.85306	4.02724	0.0775606	1.2478	1.36646	1.42695	1.97752	2.04551	1.35684	1.68444	3.637
	PF3D7_0935600	GIG	gametocytogenesis-implicated protein		0.852497	0.214891	0.79718	0.400494	0.781403	0.262772	1.60065	0.508935	0.294963	2.59954	1.56636	1.60259	2.27159	1.05605	1.02164	2.71329	2.8555	1.56532	2.09513	1.45256	1.56647	2.59666	1.12251	2.71018	0.888743	2.09904	2.41769	1.06508	1.80751	2.44658	3.66327	1.36464	3.20581	3.91258	3.38657	4.22982	0.755061	1.58785	1.9408	0.878839	2.35813	0.870903	0.949135	2.29284	1.7474
	PF3D7_0207700	SERA4	serine repeat antigen 4		-0.146378	0.133236	1.48098	1.14296	0.456075	1.38387	0.159945	0.276835	0.28074	1.89954	1.48967	2.28762	0.821232	1.09284	1.11728	2.26532	1.82398	3.12823	1.6793	0.674694	1.53742	1.51748	2.18119	2.12736	1.48771	1.47644	3.44808	2.20821	1.40855	2.67165	2.18917	2.50312	1.01338	1.29917	1.81054	3.08756	0.84742	0.797447	1.68125	1.85522	2.12282	1.48873	1.03916	2.99542	1.74209
	PF3D7_1410400	RAP1	rhoptry-associated protein 1		1.16854	0.54661	0.329087	0.998567	0.583928	0.684597	2.7879	0.877797	1.27033	3.57363	1.17886	1.78607	3.34776	1.14456	2.09424	1.18236	0.944278	3.50568	1.08299	1.6528	1.3095	1.28294	2.36621	2.12043	2.67078	1.87321	3.07582	1.27729	1.07299	1.72377	3.2032	2.09821	2.91555	1.69317	2.91295	2.96587	0.63247	2.64732	0.563912	3.8238	3.20086	2.0102	0.634934	1.80277	2.14799
	PF3D7_0202000	KAHRP	knob-associated histidine-rich protein		0.827318	0.0365538	0.276588	0.286323	0.147836	0.605053	1.44136	0.0290801	0.597359	1.14431	2.21693	1.00575	2.04456	1.39569	0.66929	1.65732	0.536973	1.11793	1.3025	2.26517	2.25997	0.484348	0.874587	1.87524	1.07682	1.7217	1.87326	1.09209	2.07427	0.46459	1.42531	1.6253	1.63155	3.25043	4.24314	1.05183	-0.379729	0.420559	-0.261585	1.4162	1.8172	2.49697	2.52562	2.515	2.63361
	PF3D7_0530100	SYN6	SNARE protein, putative		0.869042	-0.188767	0.140195	3.3866	1.32074	0.758299	1.92675	0.64374	0.241706	2.05127	2.06974	1.844	0.530238	1.63405	2.00891	0.897862	1.14653	3.24134	1.43482	0.558483	3.1754	0.998069	3.04263	2.40252	2.17617	2.13544	3.12529	0.973021	2.64871	1.99562	2.46531	0.444598	0.915447	3.23365	4.4311	4.62735	0.852832	0.748942	0.741216	0.519655	2.78818	1.13549	2.54424	2.06589	3.13866
	PF3D7_0904900	CuTP	copper-transporting ATPase		-0.519374	0.0106031	-0.361724	-0.359302	0.504832	0.192776	-0.647335	0.0909875	0.834973	0.750398	0.119358	0.204676	2.56113	5.15551	-0.165287	0.126131	0.733204	1.1731	0.594482	4.48805	0.652873	1.38476	0.612679	0.628971	2.17493	0.240774	0.29595	1.72096	0.251952	2.73876	1.34181	0.365098	3.10657	1.02621	2.91926	4.53815	-0.245297	0.195829	0.632577	0.804839	1.92836	3.4328	2.04042	2.1435	1.42206
	PF3D7_1035700	DBLMSP	duffy binding-like merozoite surface protein		1.14946	-0.697578	0.111346	-0.0349857	0.226452	0.908861	0.183963	0.123312	1.34546	1.4347	0.0710163	0.246307	2.73312	1.02245	0.531068	3.07718	-0.0320806	0.143994	0.269902	0.567779	1.04591	2.67205	0.240048	0.857323	0.658635	1.7316	0.884007	3.60118	0.706704	1.01855	1.07525	1.35162	0.837264	3.92746	2.9295	3.28363	0.341566	0.122794	0.236601	0.135669	0.29477	1.34643	0.522965	2.71656	1.15619
	PF3D7_1023100	N/A	dynein heavy chain, putative		-0.121185	-0.530283	0.148372	0.717617	0.129175	0.185076	0.24586	0.143955	0.562068	0.606456	-0.322707	0.879109	1.87317	0.408253	0.594522	1.41098	-0.529653	0.0487512	0.565538	2.00767	0.227994	0.637596	1.29649	0.890703	0.959786	0.758822	0.672414	1.24126	0.399161	-0.00235201	2.546	1.42695	2.62401	2.94725	2.71548	2.51996	-0.203876	0.533305	0.966978	1.6546	0.612404	1.09839	0.682844	3.15801	0.418377
	PF3D7_1370300	MAHRP1	membrane associated histidine-rich protein 1		0.482778	0.11133	-0.585764	0.682855	0.148273	0.329527	0.38104	0.198735	0.258032	0.601689	0.925416	-0.100042	1.51133	0.544996	0.625485	-0.203515	1.95608	1.23579	0.243862	2.82621	0.0494619	0.259668	0.511211	1.51489	-1.03422	1.64009	2.05761	1.13448	0.141351	1.14406	0.985203	0.42623	1.08127	0.428406	2.38681	2.69146	-0.232482	0.308492	0.22856	0.964067	0.55235	2.62	0.400747	3.07198	1.73844
	PF3D7_1222300	GRP94	endoplasmin, putative		0.198517	0.368409	0.176372	0.6169	0.0473509	-0.378459	1.1248	0.417105	0.403598	1.41037	1.02322	0.898531	2.55068	-0.0894351	0.600248	0.774203	1.68806	1.1972	1.29202	2.23827	0.546381	1.13268	2.57329	1.44728	0.97728	1.00087	1.43979	0.803793	1.59195	1.03079	1.30654	1.06617	1.10966	1.75732	2.1318	2.62944	-0.338716	0.252654	0.987552	1.16774	1.60285	1.15597	1.80505	1.68444	2.68361
	PF3D7_0702300	STARP	sporozoite threonine and asparagine-rich protein		0.195376	-0.0737265	0.491587	0.604325	0.0832181	-0.0173523	0.623433	0.311022	0.655513	0.642813	2.74443	0.336081	1.2921	0.239773	0.513267	1.4527	-2.02347	1.25411	1.2626	2.23853	0.803359	0.517885	0.943688	1.48256	1.33649	0.85959	1.58987	2.76424	1.89611	3.18978	2.27881	1.23407	3.48648	2.14375	2.37362	2.0197	0.0379289	1.15301	0.259176	1.40312	2.02448	2.81647	0.666439	2.69706	1.21339
	PF3D7_1211900	ATP4	non-SERCA-type Ca2+ -transporting P-ATPase		0.870686	0.167958	0.352334	1.49041	-0.046228	-0.832266	1.19747	0.645328	1.35063	1.23241	3.37586	0.799607	1.01818	0.363883	0.696007	1.35729	1.45297	1.72303	1.73883	1.33922	1.36021	0.948543	2.30817	2.55749	2.41469	1.63396	2.47822	0.544204	1.72932	3.108	1.99558	2.06533	1.82354	2.07528	2.79358	3.58994	-0.052473	1.65216	1.20623	1.15604	2.07823	1.54613	3.41305	1.3617	2.29164
	PF3D7_0422100	N/A	transmembrane emp24 domain-containing protein, putative		1.45166	0.159587	1.43876	0.0808351	0.426326	0.561731	1.13467	0.381995	0.204271	1.32961	1.00647	1.62486	1.50145	0.994757	0.533746	1.64063	-0.747406	0.967116	2.39958	1.78635	2.2637	1.8037	1.11703	2.62827	2.53314	1.13189	1.58623	1.48844	2.01518	2.03291	3.74318	0.989052	0.730104	3.4031	2.2523	3.31757	0.194123	0.973512	0.852502	0.755614	0.843015	1.18175	0.589251	2.25636	2.36022
	PF3D7_1436300	PTEX150	translocon component PTEX150		0.167202	-0.370927	0.0886653	0.0206527	0.370298	-0.138397	0.395225	0.156747	0.270494	1.07678	-0.233508	0.786066	0.889968	0.247555	0.505648	1.68952	-0.0784816	-0.133027	0.262819	1.85113	0.164761	0.66457	0.603034	0.722532	0.412164	0.333237	0.825431	0.146036	-0.239525	0.270414	2.50099	0.370687	2.49973	1.74575	1.09877	1.39129	0.0986754	0.177971	0.0294366	1.74442	0.456129	0.850123	0.620813	3.27326	0.689692
	PF3D7_0501100.1	HSP40	heat shock protein 40, type II		-2.26354	0.346841	-0.165686	0.843999	-0.132408	0.275851	0.995242	0.021763	0.554899	0.775979	-0.418738	0.444441	1.15125	0.423879	0.133372	1.37313	1.15931	1.60762	1.92769	1.10343	1.35796	0.182494	1.28821	1.47368	1.71768	0.974323	0.840405	2.08178	1.1166	1.55875	2.75161	3.50116	2.926	2.7422	3.7067	2.74518	-0.138841	0.601702	0.885166	1.4764	1.28051	0.425215	0.422442	1.25109	1.3797
	PF3D7_0731600	ACS5	acyl-CoA synthetase		-1.81993	0.1982	0.408454	-0.570185	0.541404	0.695439	-0.172654	0.829816	2.44029	-0.0725256	0.91761	0.526143	0.813643	0.848435	1.11765	0.821147	2.06241	2.01261	2.39618	1.71796	1.93126	2.73573	2.13315	2.16618	1.46964	2.5294	1.09523	1.97279	2.13682	2.67205	2.45782	4.04891	3.94332	1.83513	2.06063	3.19035	0.507669	-2.61658	0.868611	0.527547	0.843139	1.13211	0.963362	2.17225	2.10905
	PF3D7_0401900	ACS6	acyl-CoA synthetase		0.380321	-0.226481	0.590559	0.602583	0.619476	0.787818	-0.084212	0.143621	0.813521	1.96215	0.177162	0.578742	1.55714	1.43995	0.350728	3.01591	1.0719	0.896307	0.820207	1.88657	2.41176	1.66792	0.781477	2.04637	1.12928	0.891615	1.35494	1.46296	2.111	0.156574	3.23454	1.79339	0.807989	3.44489	1.396	4.13538	0.749868	0.147136	0.0877792	0.209096	0.845395	1.56709	1.348	2.29284	2.18686
	PF3D7_0912500	N/A	SAP domain-containing protein, putative		-0.970754	0.275991	-0.220631	0.816185	0.432384	0.339529	0.602042	0.705935	0.277661	0.768989	1.05914	0.691751	2.38215	1.1743	0.642068	0.364769	0.975964	0.904314	0.772172	0.679001	0.781685	1.82497	1.25829	0.32018	1.47168	1.70817	1.78833	1.64874	1.77624	1.30011	1.54919	0.992589	1.68361	1.36725	3.06821	3.3799	0.0591491	-1.10112	0.29678	2.53374	1.09202	1.45125	1.84402	1.18065	1.68058
	PF3D7_1038400	Pf11-1	gametocyte-specific protein		0.95059	0.0839385	0.564796	0.0300622	-0.163223	-0.571104	-0.109041	0.23082	-0.311835	0.506337	0.150771	-0.215757	1.08317	-0.493332	0.00677407	2.04412	2.16734	-0.811513	-0.314993	-0.973592	1.30295	0.765317	-0.188776	0.0798802	0.661778	1.97556	0.145643	-1.05018	3.21484	2.33662	0.742842	1.80596	3.48833	1.5229	1.60803	2.98122	-0.342153	2.81851	-0.0657896	-0.032805	0.190525	3.06268	1.7797	4.27759	0.148615
	PF3D7_1125700	N/A	kelch domain-containing protein, putative		-2.26354	1.55039	0.361341	0.0961009	0.241501	-0.223181	0.287858	-0.0742837	0.19528	0.291692	0.0207938	0.598202	-0.556489	0.0916305	2.81474	0.143618	1.06105	2.01815	1.9234	0.525564	0.665649	0.707753	3.68315	1.11038	1.37069	1.6108	1.26147	1.95713	3.64313	0.523752	1.13482	-0.0662555	0.979134	-2.54061	1.66991	2.50431	0.450322	0.208374	0.647584	0.673118	2.77903	1.25608	4.89475	0.871371	2.34781
	PF3D7_1434500	N/A	dynein-related AAA-type ATPase, putative		1.19327	0.971848	-0.231876	0.968515	0.200996	0.153631	0.479206	1.71428	3.06084	1.56327	1.8495	-0.185191	1.63011	2.70468	1.01316	1.18221	2.59142	0.598598	0.601204	3.92358	-0.864059	3.29285	1.1106	1.25985	0.330917	2.87155	2.58183	2.91274	4.1322	1.05476	3.93719	3.6906	3.89679	1.702	3.52762	4.41888	0.650947	1.99289	0.336957	0.714657	0.361019	2.8707	2.77366	0.638084	2.66985
	PF3D7_0501100.2	HSP40	heat shock protein 40, type II		-0.452064	0.255794	-0.30125	1.23595	-0.24787	-0.120214	0.542414	-0.124816	1.9751	1.44028	0.899232	0.26126	0.839439	-0.291698	-0.165287	2.52221	1.76699	1.21341	1.68838	0.342156	2.03477	0.704509	3.06318	2.42123	0.430453	1.13186	0.99132	0.845523	2.69476	2.38764	3.87393	3.27852	1.65147	1.24599	3.0521	2.64086	-0.632127	1.58304	1.28685	-0.32251	1.52759	0.196725	2.51732	1.00196	0.195024
	PF3D7_0304000	IMC1a	inner membrane complex protein 1a, putative		-1.80936	0.304411	0.164414	-0.498577	0.243005	0.501959	-0.193424	2.02054	-0.0395753	-0.502862	0.763577	0.598202	1.55869	0.426815	0.479339	0.165184	0.467432	0.28569	0.116403	0.331688	0.500259	0.507799	1.56633	1.51489	1.17493	1.89252	-0.380243	0.758124	0.889382	0.559795	2.37625	1.63485	1.13616	0.373959	3.19354	3.06339	0.470273	-3.32145	0.357546	0.606473	0.838114	0.404601	0.35929	3.04986	1.55476
	PF3D7_1341800	IMC1k	inner membrane complex protein 1k, putative		-2.26354	-1.80655	0.882037	0.637005	0.562691	2.82121	0.443948	0.258061	1.28149	-0.252185	1.18585	1.64828	0.257031	2.10269	1.63103	-1.54492	-1.49071	2.74438	-0.755566	0.885452	2.90456	1.40414	3.77734	-1.09626	2.87267	1.45079	2.03614	0.983442	2.43194	2.49173	3.43949	2.3163	1.29233	0.279062	3.22616	3.61595	0.497877	-0.298192	-0.454471	1.29269	2.18559	1.1563	2.19419	1.42499	1.92514
	PF3D7_1442900	ARFGEF	Sec7 domain-containing protein ARFGEF, putative		0.16037	-0.984459	1.13736	0.108596	0.116059	0.0170988	0.915745	0.303921	0.431269	1.05932	0.0466003	0.975906	0.989247	0.452847	0.00981617	2.73508	-1.14366	0.20657	0.773882	0.387117	0.644893	1.95504	-0.755746	0.673614	0.58334	0.10836	1.2702	1.12765	0.905423	0.674804	2.43959	0.751767	0.438383	2.65587	0.85281	1.20829	0.375754	0.375008	1.02017	0.885598	0.552653	1.82154	1.05395	2.08247	0.616184
	PF3D7_0506200	TBP	TATA-box-binding protein		-0.489539	0.259996	0.569985	0.699946	0.662817	0.246918	0.683164	0.790172	0.185665	1.0578	0.925416	0.892812	0.729036	1.68397	0.666591	1.25843	2.67418	1.72152	1.53464	2.38772	1.81933	0.755163	1.29033	3.11376	2.80413	1.34674	1.96865	1.39796	1.40449	4.25248	1.74108	1.2132	0.534266	5.15372	3.11287	4.1873	-0.312258	0.910446	0.815384	0.362909	1.69731	3.06402	1.53323	0.894796	1.17326
	PF3D7_1134000	HSP70-3	heat shock protein 70		-1.60361	-0.358752	0.473592	0.449317	0.779237	0.268018	1.70642	0.550207	0.530563	2.19947	0.294315	1.29526	-0.10047	0.023459	0.220604	1.34978	3.95962	0.898981	0.294507	0.58186	2.55695	0.823666	0.585393	1.87054	4.13121	2.12785	0.346171	2.38028	1.82007	1.6841	0.389792	0.502518	0.468416	0.55363	1.77961	3.06121	1.34217	0.153638	0.558609	0.960932	0.439428	3.21548	2.22108	0.942578	2.67621
	PF3D7_0506900	ROM4	rhomboid protease ROM4		0.0409758	0.222088	-0.205034	1.07005	0.25931	-0.0763395	0.568746	0.575415	1.56748	1.25578	0.326111	-0.403556	0.731006	0.506668	0.947969	0.642023	0.664352	0.429496	1.07419	1.16517	-1.51614	2.29109	0.913506	0.367388	2.2131	1.51725	1.2119	-0.253795	2.2005	0.263292	3.10639	0.875625	1.76118	1.80706	0.777396	1.0751	1.28427	0.434509	0.795311	1.24304	1.27606	1.58502	1.05196	1.89162	0.657767
	PF3D7_1250600	N/A	translation initiation factor eIF-2B subunit beta, putative		-1.91871	0.647409	0.131447	0.512751	0.38537	-0.0241095	0.74535	0.609982	0.27208	0.230099	0.0110458	0.951763	2.20057	1.18647	0.760713	1.32125	0.372586	0.841756	0.936394	0.860181	1.04318	1.99027	1.2626	0.392139	0.851749	0.994888	1.61999	1.28997	2.12512	1.51837	0.952105	0.806975	3.49451	2.05931	2.87777	3.58488	-0.140503	1.29914	0.830192	1.40537	0.98242	1.87293	0.849599	0.900418	1.48205
	PF3D7_1347700	ECT	ethanolamine-phosphate cytidylyltransferase		-0.935848	-0.0812045	1.0896	0.0744222	0.237941	1.21468	1.22272	0.328945	0.754708	0.711819	0.909762	1.29309	0.924537	-0.149378	0.78082	0.327	2.15846	0.327977	2.41779	0.35449	1.41798	1.243	2.82587	1.14567	1.29462	1.42572	0.774901	1.45748	1.21929	1.34697	2.01465	0.696727	5.01564	1.74849	2.85762	2.24609	-0.419115	0.875475	-1.26102	0.408989	1.23173	2.2019	0.864148	1.86707	3.04597
	PF3D7_0207600	SERA5	serine repeat antigen 5		0.00190035	0.320052	-0.00309011	-0.0408039	0.361274	0.346346	0.284293	0.201233	-0.437932	1.09964	-0.319303	0.702913	0.790249	0.293023	0.105808	2.36605	0.2647	1.20687	0.711845	0.72192	0.211124	0.0297	0.158714	0.809066	0.793665	0.511832	1.20786	0.457371	-0.245402	2.0172	3.33621	2.55048	0.69364	0.614047	0.854352	2.41038	-0.176941	0.23186	0.385905	2.4576	1.1025	0.51887	0.0878784	1.45848	0.539592
	PF3D7_1138400	GCalpha	guanylyl cyclase alpha		-0.0681877	0.291469	0.320357	0.112149	0.21109	0.44288	0.700589	0.446548	0.133527	0.68911	-0.122063	0.347417	0.429991	0.563785	0.93457	0.317401	0.392926	4.65426	3.88563	0.191095	0.553272	-0.0152398	0.811224	-1.61473	0.804131	0.277276	0.06107	0.941772	0.708553	4.74327	0.223233	0.458437	4.98316	3.52419	0.911533	0.663902	-0.075491	-0.138755	0.428075	1.01764	0.333788	0.622417	0.792068	0.459194	0.617653
	PF3D7_1033100	AdoMetDC/ODC	S-adenosylmethionine decarboxylase/ornithine decarboxylase		0.186046	-0.5515	0.692135	-0.178083	0.404761	0.548986	-0.224382	0.120827	-0.0938105	0.314276	-0.0236791	0.975906	0.429251	1.94264	0.490288	0.96821	0.826028	0.49017	1.20279	1.21026	0.78802	1.22504	1.1869	1.84748	0.782223	1.49952	1.07768	0.835883	-0.0945767	2.37771	1.19195	1.40345	1.26777	2.48659	1.57532	3.05945	0.512313	0.123598	0.709048	0.199352	0.773233	0.912663	3.30993	2.49994	1.89957
	PF3D7_0310500	DHX57	ATP-dependent RNA helicase DHX57, putative		-2.26354	0.643126	0.0668374	-0.466444	-0.029461	1.03093	-0.295952	-0.503328	0.318167	-0.353938	1.40266	0.123978	1.23748	0.239188	0.0363472	0.918326	-0.509463	1.31302	1.22019	1.79523	2.27583	0.144099	1.12962	1.8652	0.951285	1.76968	1.00934	-1.89874	3.50164	0.442047	0.936806	1.18069	2.42554	2.8462	1.58792	3.69662	-0.266911	-0.378464	0.0412655	0.635413	3.00412	0.662857	0.716198	1.95681	2.93958
	PF3D7_0511600	ARNP	apical rhoptry neck protein		0.660565	0.839821	0.267034	1.0513	0.207873	0.752696	0.647672	0.611608	1.21505	0.553692	1.13066	-1.68216	0.470175	1.66297	0.594579	1.04354	0.599569	0.956592	1.4991	1.09687	0.0127932	1.09663	0.536365	0.975198	0.475733	1.11645	0.956439	0.54483	1.22051	0.594959	1.67807	1.23698	1.30316	2.39108	2.97516	2.64734	-0.381692	0.784566	1.28378	1.05676	0.390838	0.936798	0.94523	1.24669	1.18721
	PF3D7_0406200	Pfs16	parasitophorous vacuole membrane protein S16		0.722623	-0.639631	0.103825	1.9863	0.126842	1.2811	0.679562	0.0137446	0.613871	1.7366	0.881887	1.27677	1.81516	0.38156	0.53214	4.27465	-0.461589	1.20266	1.77513	0.883901	0.440395	2.42348	-0.108684	1.9028	2.94756	1.17603	2.65189	0.903237	3.63014	3.89327	2.26607	2.11144	2.26513	-0.414522	1.33006	1.92337	0.231942	2.05124	0.258069	0.83479	0.571336	2.2716	1.1257	1.72504	0.89383
	PF3D7_0909500	SPM1	subpellicular microtubule protein 1, putative		1.65787	0.223434	-0.169298	-0.200952	-0.0594651	2.35441	0.351651	-0.0579846	0.907166	0.493982	1.62966	0.81601	1.46073	-0.112378	1.11263	0.896873	0.982653	0.209568	0.2373	1.6549	0.384648	0.51342	0.783392	0.655096	1.90718	2.38311	0.31661	0.402697	1.02008	3.11622	0.476478	1.3133	2.41761	0.606958	1.31199	2.96792	-0.0779133	0.247789	0.610611	0.347251	0.309855	2.50022	1.87515	1.50146	0.371071
	PF3D7_1001600	XL2	exported lipase 2		0.153304	0.240281	-0.0437534	-0.218851	0.192106	0.390928	-0.0235888	0.303021	-0.0898915	1.53845	0.413805	0.494393	0.710384	-0.0318841	0.22428	2.55893	0.669125	0.125946	0.952253	1.30116	0.598708	0.296221	1.24527	4.12088	1.03892	2.66432	-0.296374	0.842219	0.710296	0.34818	6.15628	1.71016	3.81284	4.95213	1.33799	2.37395	-0.196781	0.293263	0.298303	0.648834	0.587809	1.423	1.43038	1.46821	0.65751
	PF3D7_1401300	EH2	epoxide hydrolase 2		-1.78845	0.0811706	0.171259	-0.198915	0.00977738	1.01386	0.303908	-0.01539	0.95216	0.175402	0.0544022	0.727536	-0.230914	3.35698	0.253353	0.430357	4.0354	0.593655	0.0092952	1.64161	1.95338	1.39335	1.09376	-0.0858878	0.900867	1.10208	0.330198	2.27816	3.37376	0.59904	1.57314	1.7145	2.66996	1.26572	3.789	2.04987	-0.162954	-0.910021	0.0380802	0.991978	1.22366	3.07384	2.82732	2.59019	0.831569
	PF3D7_1338300	EF-1gamma	elongation factor 1-gamma, putative		-0.809359	-0.0111738	0.219941	-0.304308	1.4383	0.653962	0.769905	0.30704	0.124264	0.00307206	0.943466	1.09189	0.916596	0.992095	0.242519	-2.0416	-0.348856	3.2581	0.964122	0.96296	1.29299	1.45907	1.34829	1.75614	1.50779	0.956541	0.245135	1.69428	1.21069	1.57438	1.39652	0.470438	3.47934	1.91159	2.49874	3.64224	0.22033	0.789584	0.503917	0.769439	1.3812	1.36622	0.967217	1.05837	2.57013
	PF3D7_1024800	EXP3	exported protein 3		0.443609	0.223434	1.05396	0.578575	0.131505	0.100259	0.753927	-0.0474667	-0.0529516	2.14962	1.51532	0.355881	2.91733	0.201751	0.740304	1.42986	-0.876626	1.60985	-0.11383	0.3018	0.427471	1.7624	1.14528	0.872981	1.22492	0.321802	2.87173	0.896738	1.03713	1.03737	1.9301	1.25112	2.46534	0.755403	0.277689	1.54546	0.223944	0.349485	0.274306	2.23538	0.229249	1.48362	0.260538	1.36468	0.490802
	PF3D7_1465800	N/A	dynein beta chain, putative		0.257515	0.524428	-0.133696	0.724512	0.369185	0.472722	0.937628	0.622936	0.532315	1.23932	1.49822	0.829853	1.93995	0.931383	0.473173	1.18115	1.62743	1.34573	0.942053	1.19579	0.570843	1.03146	2.19087	1.59119	1.11894	1.09633	2.11334	1.47187	1.30076	0.959571	1.48332	1.46659	1.28749	1.40612	2.79322	2.71495	0.0574109	0.558259	0.629557	1.13672	1.20113	0.597596	1.33214	1.16439	2.22038
	PF3D7_0113800	N/A	DBL containing protein, unknown function		-0.337536	0.00977159	0.545167	0.723119	0.393395	0.029388	0.0469028	-0.000413795	-0.201929	0.187843	-0.418738	0.162517	-0.0865237	-0.131996	2.69535	1.1609	0.800007	-0.319854	0.224256	-0.502845	0.724397	0.105883	-0.177046	0.11142	1.43879	-0.104968	0.845631	0.578217	0.227826	4.26618	0.371701	1.35404	3.58533	1.05275	1.88294	3.24534	0.0562509	0.235595	0.0220476	0.462536	0.137517	1.57882	0.520167	2.18469	1.27692
	PF3D7_0831700	HSP70x	heat shock protein 70		0.991965	0.339911	-0.13792	1.37012	0.0871711	-1.36216	1.63753	-0.105993	-0.135521	0.170588	0.891283	-0.528447	0.913476	-1.70834	1.30286	0.115093	0.54997	1.13845	0.127	-0.900809	1.38525	0.459547	0.612679	1.08307	1.53138	0.735783	0.992045	0.958772	0.510793	-0.560226	0.438401	0.244484	3.52517	3.62952	1.18799	0.82012	-0.179939	0.411907	0.048972	1.46538	2.99393	1.1419	1.07358	1.83807	0.608379
	PF3D7_0823300	GCN5	histone acetyltransferase GCN5		-0.423576	0.274953	0.0759858	-1.0522	0.153517	0.349461	-0.219405	0.249734	-0.203872	0.113542	0.731287	-0.164173	-0.0260487	0.587588	0.0653262	0.442771	0.692757	-0.206291	2.42083	0.340852	0.796696	0.0984879	0.496638	0.45741	2.9737	2.62194	2.15878	0.587963	0.731042	1.2189	0.493815	0.246479	-0.310873	0.491495	1.26282	1.62797	-0.122331	0.24049	1.24956	0.664885	0.531022	0.589227	3.46158	0.626259	2.41979
	PF3D7_0818900	HSP70	heat shock protein 70		0.691228	-0.674119	-0.0359423	1.59498	-0.0932328	0.131737	1.83606	-0.402074	0.545865	2.74626	-0.137964	0.297147	2.13078	0.163875	0.470297	2.33592	1.06803	1.43692	0.47803	0.69524	0.85688	0.384671	0.39896	1.78971	1.3153	1.5166	0.743645	1.92446	0.084747	0.304855	2.50721	0.318508	0.762919	-0.414522	0.663468	0.875548	0.173673	0.314384	0.410017	4.35353	1.27754	-0.126465	1.35854	0.13463	0.55635
	PF3D7_1038400	Pf11-1	gametocyte-specific protein		0.686933	-0.367368	0.774881	-0.3831	-0.0873854	-0.0763395	0.253444	-0.02799	-0.274602	-0.725255	-0.578816	-0.259669	-0.836735	0.198546	-0.199349	2.29801	2.28551	-0.730752	-0.171367	0.333001	1.79877	1.04307	0.309215	-1.12537	-0.00564656	2.09973	-0.629638	1.31824	3.27568	-0.19614	1.26058	0.405842	0.371094	-2.54061	1.23076	1.54914	-0.266911	2.36897	-0.653447	0.818264	-0.231495	2.90125	1.40217	4.37595	0.250586
	PF3D7_0708400	HSP90	heat shock protein 90		-1.06819	0.381646	-0.356791	-0.0653766	0.317566	0.0447524	0.620925	0.529719	0.339003	0.258505	0.159621	0.617404	0.497745	0.656728	1.47317	0.340331	0.742291	1.30296	1.27362	0.488935	0.578583	0.229518	-1.48156	0.371447	-1.35614	0.768369	1.38258	1.08005	0.743858	0.899619	0.838149	0.113952	1.29715	1.06228	2.59507	2.98762	-0.238875	0.016264	0.426335	0.65937	1.0086	0.423554	0.692326	0.479993	1.49505
	PF3D7_1213400	N/A	kelch domain-containing protein, putative		0.489213	0.630199	0.281342	1.0596	0.348632	-0.0499881	0.642723	0.758239	0.86772	1.12702	1.15077	0.232114	0.544199	1.03505	0.488538	0.715485	4.00351	0.962995	0.730679	1.02641	1.09402	0.501271	0.943365	1.69892	2.48281	1.26521	2.16201	-0.068239	1.38281	0.62729	2.04778	0.224376	1.37908	2.31089	3.21036	4.25588	0.241406	0.590244	0.779049	0.117143	1.38981	0.721244	0.980632	0.638084	1.48524
	PF3D7_0629700	SET1	SET domain protein, putative		0.597789	-0.984459	0.673628	0.802801	0.244129	-0.10636	0.604227	0.23149	0.403101	0.661739	0.51611	0.370673	0.161967	0.462431	1.41849	0.982609	-0.471596	0.255559	0.406723	0.646274	0.460837	0.607444	0.621473	0.626464	0.898979	1.33601	1.03043	0.740439	0.631742	1.97225	3.09244	2.33216	1.73963	1.79649	2.26569	1.95689	0.319217	0.266093	0.482635	0.995421	0.640039	2.24142	2.1267	2.73868	1.6486
	PF3D7_1462300	N/A	GTP-binding protein, putative		1.0189	0.200023	-0.185226	0.542268	0.272223	1.15221	0.306186	0.752357	-0.219511	0.352465	1.48947	0.38253	0.394137	0.760425	0.66929	0.6125	2.48005	0.585378	0.586375	1.01786	1.78169	2.00187	0.935282	2.33836	0.948367	1.47638	0.89688	2.40917	1.79319	-0.0230753	0.633218	0.298377	0.988114	2.58826	2.57393	2.83837	-0.121346	1.01912	0.281469	0.681304	0.645325	0.367658	2.19364	2.92303	1.68184
	PF3D7_0516400	PhLP1	phosducin-like protein 1, putative		0.52515	-0.195464	0.00495799	0.78048	0.255387	-0.366215	0.183291	0.400275	0.172244	0.356709	0.298328	0.923991	-0.0809828	1.08049	0.536632	0.145789	0.0564985	0.792271	0.223095	1.68672	1.75887	0.614049	0.616054	0.820102	1.59432	1.32991	1.91669	0.569635	1.71638	0.718274	0.787876	1.05483	0.287487	1.23128	1.80451	3.26424	-0.231065	0.629021	0.151067	0.697001	0.774567	-0.114549	0.693878	3.41299	1.91411
	PF3D7_0808200	PMX	plasmepsin X		-0.00542976	-0.315432	0.0630395	-0.598887	-0.308642	-0.2513	-0.0490774	-0.0685797	0.0308341	0.156433	-0.186753	0.15499	0.414591	0.311171	-0.0996463	-0.146119	0.00688064	0.0182921	0.227328	1.63078	0.120878	1.79068	-0.0979969	0.234799	0.087417	0.855935	0.409117	1.03161	-0.281173	0.982926	0.759109	1.38813	1.05493	3.65501	0.707819	1.28938	-0.176517	-0.0300572	0.141692	-0.106274	0.390851	0.627173	0.247118	1.91753	0.171888
	PF3D7_0936600	GEXP5	gametocyte exported protein 5		0.616171	-0.0653457	0.0371666	0.457714	0.941615	-0.322191	0.306186	-0.24617	0.507593	0.724356	-0.111376	0.575175	-0.208086	0.153185	0.603074	-0.237068	0.0853534	0.242125	0.496454	-0.243132	1.33758	4.15305	2.73877	3.28242	1.74651	0.227123	1.32675	2.17707	0.925081	0.570226	0.811555	0.759556	0.920147	2.45216	1.45362	3.40862	-0.0739027	1.64526	0.113947	0.267536	0.5332	0.283501	2.16006	1.84974	1.72649
	PF3D7_1466200	EGXP	early gametocyte enriched phosphoprotein EGXP		-0.169299	0.316566	-0.140037	-0.471219	0.116107	0.273245	0.143074	0.324986	0.476385	0.363474	0.0638625	0.908486	0.446391	0.544996	-0.0631885	0.712559	0.206861	0.403366	1.42298	0.918182	0.632566	1.22386	0.86894	1.07171	2.22641	0.750504	0.998918	0.795405	0.882444	0.484581	0.896252	0.901815	1.47429	1.1021	2.15648	2.14526	-0.157561	0.450438	1.61084	0.732099	0.924807	0.396723	0.868965	2.22333	1.84201
	PF3D7_0623400	PlasMei2	MEI2-like RNA-binding protein, putative		0.991965	0.403019	0.538564	-0.156001	0.181593	0.0599548	0.692338	0.340754	0.125812	1.14038	1.76648	2.69257	0.561573	1.12455	0.974401	0.708158	3.25607	1.22624	0.785217	2.61245	1.84242	1.34469	2.17265	0.850325	0.78136	2.14349	0.861992	1.61993	1.39964	0.60311	3.01027	0.672443	3.59308	3.75659	1.92161	1.7027	0.000653406	0.273101	0.084254	0.665986	0.751768	0.896267	1.2294	0.942578	2.64564
	PF3D7_1308200	cpsSII	carbamoyl phosphate synthetase		-0.498001	0.118676	-0.176509	-0.773356	0.367431	0.206503	0.599258	0.262207	0.157941	0.42621	0.935758	0.935164	0.233321	1.27872	0.709182	0.501594	0.846049	0.653472	1.06449	0.876927	0.966344	1.19786	1.50576	2.31928	1.31061	0.872369	1.1836	1.25177	2.54634	1.08272	1.82159	0.432379	2.72359	1.67352	2.33095	4.27955	-0.297725	-0.424207	0.865277	0.690526	1.31039	0.541543	1.53323	1.16847	1.53532
	PF3D7_0527200	USP14	ubiquitin carboxyl-terminal hydrolase 14		0.292041	0.0370206	0.184471	-0.255072	0.110212	0.916855	0.258395	0.131049	-0.111494	0.127926	-0.896918	0.672042	0.18571	0.17441	3.22178	0.78043	3.47481	4.33645	0.567695	0.412653	-0.0345191	1.13913	0.95969	0.747861	0.204373	1.14808	3.49007	0.913766	0.66345	0.161866	1.79215	1.56431	0.19836	3.2837	0.368987	2.31545	-0.0308372	0.288114	0.983476	0.00483225	0.624104	2.2291	0.166457	0.867034	1.2373
	PF3D7_0629300	PL	phospholipase, putative		-2.26354	0.0475342	-0.266146	-0.0701977	0.251045	-0.0796675	0.177703	0.232934	0.26437	-0.110691	-0.310882	0.176707	0.526613	1.45871	0.0279594	0.637401	-2.929	0.616581	0.501732	0.186745	0.249399	0.647373	1.88302	-3.90041	1.85175	1.04134	0.264476	1.72552	0.635241	0.680257	0.21818	-0.176891	1.37281	-1.25372	1.86425	1.65428	-0.173121	0.299139	-0.104489	0.705053	0.339844	0.287767	0.488322	1.27293	1.15754
	PF3D7_0911900	ICP	falstatin		-1.08084	-0.491378	-0.127382	-0.11184	0.194652	-0.194035	0.337152	0.730081	0.882904	0.372725	1.68146	0.622596	1.34944	1.57706	0.451385	0.361036	-2.929	0.499885	3.29465	0.477703	0.710373	2.21035	0.741865	-0.370545	0.682995	1.05002	0.54264	2.70943	1.79155	0.561887	1.54516	0.088593	1.12738	0.214282	3.89424	3.62788	0.814069	-0.430028	-0.0628553	0.644374	0.77667	0.607868	1.80469	1.78701	2.08116
	PF3D7_1479000	ACS1a	acyl-CoA synthetase		-0.155847	0.241344	-0.591546	-0.328652	0.00253128	0.156463	-0.379532	0.120973	0.327614	-0.155928	0.554667	0.317843	1.32669	0.841852	0.364118	0.526802	0.460565	0.749943	0.324063	0.638698	0.587242	1.00501	0.688368	1.98299	0.707359	1.4057	0.817672	1.27873	0.528678	2.36565	0.506306	3.11504	2.71798	0.498532	2.02119	2.5077	-0.0465418	-0.743716	0.224562	0.347217	0.339844	0.0905073	0.732903	1.24944	0.837931
	PF3D7_1252100	RON3	rhoptry neck protein 3		-0.220891	0.0491538	-0.49898	0.224677	0.174446	0.789643	0.828535	-0.231523	0.759203	0.0984136	-0.0902376	0.334816	0.482857	0.320351	-0.160486	-0.120286	0.106622	1.19176	0.316458	0.178736	0.145093	0.72186	-1.48156	0.0820044	0.379378	1.38784	0.665941	0.843236	0.039692	0.594959	0.749863	0.251456	0.489648	0.851711	0.877425	1.30858	-0.319015	0.0403212	0.15863	1.81579	0.824712	0.459111	0.722295	0.769073	0.943275
	PF3D7_0903500	NUP138	nucleoporin NUP138, putative		-0.664217	0.0180653	-0.100337	-0.726939	0.404433	0.311856	0.454257	0.0863185	0.108693	0.0984136	0.645678	0.741923	0.603039	0.520474	0.168137	0.252395	1.04093	1.34573	0.646533	1.41988	1.1128	0.753987	0.834588	1.11626	0.741467	1.86583	0.778689	1.29964	0.430623	0.488987	1.02915	0.145305	1.1668	2.05155	1.54858	2.56344	0.520343	0.725568	0.326924	0.579863	1.2103	1.12565	2.36198	1.7633	1.27122
	PF3D7_0905300	N/A	dynein heavy chain, putative		0.830701	0.416572	0.079629	1.86814	0.456154	0.359326	0.246343	0.260135	-0.104337	0.396008	0.443099	0.243393	0.332152	1.00982	0.936812	-2.58757	0.985563	0.77345	0.384018	1.45919	0.328423	0.245788	0.951402	1.46448	2.16491	0.809851	1.53967	-0.497377	0.880898	1.64713	1.51869	1.58289	0.461985	3.31364	2.19243	3.58732	0.751302	0.651246	0.824393	0.531175	1.07097	0.841358	0.989506	1.14794	1.44293
	PF3D7_1311800	M1AAP	M1-family alanyl aminopeptidase		-1.1525	-0.400146	-0.702925	-0.523155	0.078774	0.390928	-0.650645	0.0411935	-0.0266207	-0.77268	0.450331	0.292003	-1.0354	0.310849	-0.150931	-0.333576	0.26792	-0.383419	-0.698322	0.0320771	0.643678	0.0488324	0.0294046	0.0469111	0.968667	2.16062	-0.150762	0.758124	0.525713	0.328651	0.670692	0.466163	0.41947	0.797105	1.43685	3.21631	-0.274553	-0.0198595	0.206841	-0.210226	1.31962	0.137858	0.498127	0.679544	1.96389
	PF3D7_1106300	XRN1	5'-3' exoribonuclease 1, putative		1.09738	-0.253276	0.752699	0.0453657	0.504476	1.39358	1.82227	0.497832	0.215171	0.45987	-0.0338716	3.02597	0.293073	0.384924	1.48946	0.447273	1.59264	3.13787	0.473435	1.78922	1.01124	1.96845	2.55296	1.12176	1.43678	0.881923	1.09683	2.32118	1.53221	0.62471	2.85178	2.78308	2.52482	3.40003	0.958689	2.52487	0.0462987	1.13738	0.061505	0.0886487	0.387422	0.322391	1.09198	0.52364	2.7575
	PF3D7_1221000	SET10	histone-lysine N-methyltransferase, H3 lysine-4 specific		-0.464448	0.0560171	0.0183075	-0.272013	0.31977	-0.00500068	0.638209	0.367939	0.118056	0.293465	0.155203	0.770274	1.0463	0.397189	1.68804	0.217727	-0.387983	0.861084	0.362551	0.267229	1.26986	0.953675	1.47821	0.524029	0.794416	0.562828	0.485581	1.43471	0.550241	0.419147	2.97849	0.585258	2.42609	1.68667	2.45824	2.53383	-0.0809045	0.192044	0.481312	0.893006	1.07738	0.634429	2.17041	2.89831	1.10895
	PF3D7_1323500	PMV	plasmepsin V		-1.41554	-0.939158	0.0465044	-0.723137	0.282364	0.233572	0.214555	0.489617	1.20373	0.233796	-0.542474	0.942104	0.0275116	0.776622	0.460763	-0.133389	-0.0930778	-0.138916	1.0495	0.459788	0.795036	0.598842	0.665749	0.851986	1.26679	0.583904	1.12958	1.12384	0.780809	0.594959	0.301767	1.04798	1.44904	0.802802	2.4587	2.6085	0.0492715	-3.32145	-0.162461	0.438267	1.20719	0.66098	1.26794	1.67668	2.72465
	PF3D7_0501800	CAF1A	chromatin assembly factor 1 subunit A		-0.0619014	-0.15248	-0.496266	2.29361	0.0181056	0.329527	1.21365	0.0886549	0.104773	0.213345	0.513834	0.223026	0.535658	0.167295	0.343987	1.12943	0.985563	0.742518	0.268281	0.40092	-0.0619594	2.024	1.94873	1.53544	1.13186	0.703132	1.94693	0.675979	1.98136	-0.0483864	1.53504	3.12471	-0.399828	1.86811	0.828277	3.18301	-0.291435	0.500263	0.12557	0.632038	0.361019	1.06695	1.22672	1.33652	1.74245
	PF3D7_1022300	ZIPCO	ZIP domain-containing protein, putative		-0.274396	0.524719	0.44139	0.74043	0.455329	0.101689	-0.168694	0.514159	0.303196	0.473099	0.99135	-0.28862	0.253198	1.52459	0.17575	0.152283	0.446733	0.303965	1.4991	0.348012	0.0825022	1.35455	-0.0593243	1.145	-1.24511	1.39907	1.73884	0.162059	3.27303	0.197524	1.0492	0.894835	0.606017	1.31738	1.70067	1.43424	0.909332	0.946838	1.55479	-0.367962	0.74534	0.0842149	0.55218	0.348391	1.97021
	PF3D7_0317100	B9	6-cysteine protein		-0.830576	0.518009	0.679673	-0.276184	0.228862	0.0599548	0.156394	0.194402	-0.088096	0.561803	-0.216245	1.27562	0.122423	0.332923	0.242519	2.44674	0.329517	0.231556	1.15772	0.303171	1.03195	0.427442	0.605906	1.78793	1.74819	0.501911	1.01756	1.18612	1.07731	0.658912	1.06618	0.150642	-0.151181	1.61886	2.29986	2.17742	-0.153529	0.0859056	0.415856	0.329269	0.485791	0.229405	0.270543	3.26709	2.34471
	PF3D7_0936200	N/A	Plasmodium exported protein (hyp11)		0.586464	1.58834	0.560891	0.188807	0.394995	1.31946	-0.132762	0.179136	0.077036	0.162853	0.489469	1.22303	-0.0830582	0.48148	0.536632	0.309675	0.542186	0.920197	0.461419	0.0377237	1.99663	0.936496	2.52204	1.28373	1.92035	0.84561	1.59991	0.64422	0.829719	1.43977	0.621783	0.360499	-1.02538	1.45307	1.91624	3.66702	1.32264	0.215849	0.0344313	0.244149	1.16988	0.103702	0.94523	1.77176	2.31805
	PF3D7_0727200	NFS1	cysteine desulfurase IscS, putative		-2.26354	0.021782	-0.53474	-0.297225	-0.367321	-0.38668	-0.402601	0.245552	-0.319188	0.298769	-1.54967	-0.403556	0.296412	0.722705	-0.234234	0.965795	0.365251	-0.316748	-0.160714	0.0600915	0.245758	0.391081	0.141373	-0.264183	-1.35614	0.273883	-4.32229	0.297039	0.20823	3.01866	1.63132	0.525707	4.03662	0.624502	1.50188	2.3051	-0.550783	-0.0419758	1.13284	0.291977	0.000749725	-0.0608758	0.226181	0.0589984	-0.318285
	PF3D7_0220500	N/A	Plasmodium exported protein (hyp2), unknown function		0.0233459	0.157485	0.53724	0.761612	0.0707897	-0.271837	1.13669	-0.0103806	0.274873	0.20301	0.257686	-0.114369	-0.323563	0.170801	0.631034	0.558112	0.0436907	0.403366	0.0280405	0.153696	1.12078	0.976715	0.985722	0.183096	0.985842	1.50652	1.66912	0.584924	0.818454	0.381733	2.41871	0.905609	0.350352	1.9942	0.863553	0.997549	-0.23532	1.15104	0.311931	0.63878	0.399051	1.0325	0.461236	0.723814	0.584523
	PF3D7_0826300	N/A	SPRY domain, putative		-1.10649	0.109779	-0.165686	0.320797	0.152208	-2.19403	0.68885	0.317038	0.231677	-0.0521258	0.806475	2.57249	0.499133	0.984146	0.844299	0.531791	-0.081005	0.979512	0.551169	1.74484	0.708611	0.990099	2.26368	-0.249864	0.724514	1.41413	0.29595	0.828411	0.392063	1.53231	0.834852	0.829779	1.61426	1.89102	2.6559	3.22056	0.0416722	-0.118246	0.535561	0.857324	0.752569	2.26832	0.733658	0.546936	1.31895
	PF3D7_0925800	UPF2	regulator of nonsense transcripts 2, putative		-0.814634	0.788384	0.575156	-0.819287	0.401621	0.0958	0.876083	0.858851	0.00316173	0.590199	0.731287	0.589389	0.426105	0.91266	0.803111	0.712559	4.10144	1.23262	1.02871	0.916431	0.931255	0.510588	1.27333	0.837809	-0.0113153	1.21784	1.69652	0.96018	2.46069	0.896306	1.11864	3.29561	1.47695	0.621282	2.76849	3.07305	0.168131	-1.09802	0.552243	0.737344	1.14344	0.677329	1.82538	0.915071	2.3359
	PF3D7_0730300	ApiAP2	AP2 domain transcription factor AP2-L, putative		0.489213	0.427198	-0.216158	-0.937641	0.12903	0.273245	-0.0243042	0.470037	0.207759	0.18689	0.503442	0.5554	-0.00950763	0.953942	0.524758	1.4965	0.224803	0.683252	0.486807	0.582964	0.708611	0.428426	0.969984	0.192302	0.957102	0.653202	0.467441	1.17646	2.13715	0.940399	1.5391	0.373339	1.07987	0.859932	1.62128	1.25057	0.00486829	0.482813	0.643398	0.608764	0.714687	0.590214	0.44658	0.770608	2.70701
	PF3D7_1209400	CIA1	cytosolic iron-sulfur protein assembly protein 1, putative		0.139676	-0.984459	0.0937363	-0.297306	0.320526	0.452077	-0.266972	0.0859026	0.290248	1.16972	-0.100477	0.44018	1.70519	-0.119986	0.361143	1.03059	-0.260244	0.160204	2.72648	0.305546	-0.0309469	0.559034	0.964512	0.914801	0.734706	1.31945	0.376928	0.755949	-0.132191	0.444374	0.888912	0.741034	2.15459	1.44942	3.77938	3.43519	0.000588669	0.315088	0.305705	0.0141822	0.0966616	1.11239	0.398263	1.05076	1.32291
	PF3D7_1224500	ASF1	histone chaperone ASF1, putative		-0.798867	0.15786	0.214981	1.00392	0.396838	-0.179679	0.373998	0.0745797	0.0641762	0.983443	0.353369	1.33059	1.50144	-0.0936351	-0.108703	1.00579	1.31055	0.429496	0.795022	0.491876	1.11214	0.388051	0.675486	1.27354	1.44708	0.696697	1.91554	1.35008	1.59902	0.499941	1.54718	2.8159	3.23847	1.5272	2.36236	3.52514	0.0036653	0.112848	0.590331	0.383794	1.31039	2.08579	1.24377	1.46442	2.04538
	PF3D7_1433500	TOP2	DNA topoisomerase 2		-0.0553879	-0.499032	-0.127391	-0.329812	-0.0818529	0.0782514	-0.310857	0.179907	-0.260376	0.0455253	-0.0825728	0.759845	0.0118546	1.12739	0.358728	0.233998	-0.508894	0.487207	1.15098	0.0430465	0.369861	0.537607	0.169074	0.707423	0.505337	0.564779	0.939481	0.36866	0.297741	2.58353	0.884507	0.110768	0.654324	1.321	1.11816	1.90636	-0.160934	0.082049	0.573062	-0.301237	0.791136	2.50428	0.598888	2.85747	0.497047
	PF3D7_0518700	PUF1	mRNA-binding protein PUF1		-0.314934	0.268711	-0.207252	-0.663636	0.0933991	0.309314	0.1322	0.198735	-0.0112273	0.404233	1.55634	0.891379	1.96511	0.170801	-0.184652	0.645096	0.408709	0.386315	0.369392	0.530721	0.49924	0.784262	2.02814	0.487636	0.888743	0.891212	0.752816	1.53683	0.57627	0.117277	1.88514	0.505853	1.88332	1.71187	2.76775	1.29996	-0.335668	-0.225523	0.9833	0.718905	0.499542	0.698081	0.459413	1.3151	2.03523
	PF3D7_1203700	NAPL	nucleosome assembly protein		0.166313	0.337469	-0.0221628	0.0704931	0.165188	0.0318958	-0.0626558	0.118027	-0.157468	0.206369	0.0239988	0.0492194	0.304685	0.267009	0.0220749	0.989077	-0.930818	0.274011	0.096495	0.0853796	0.145553	0.0930887	0.197306	0.603523	0.17812	0.872911	1.10559	0.28855	0.990388	0.326881	0.243314	0.245662	0.777008	2.67464	1.16985	0.996954	-0.121677	0.0354318	0.214523	0.444516	0.878163	0.801912	0.77414	1.61802	0.703261
	PF3D7_1208800	N/A	zinc finger protein, putative		0.148109	0.325881	0.0987895	-0.0123843	1.07045	0.161347	0.09591	0.046843	-0.0315966	0.551705	0.172424	0.632995	0.241145	0.658614	0.415591	2.32869	0.066879	0.838973	0.923142	0.428447	0.373235	0.544387	0.144785	1.17216	2.94367	0.681327	0.287404	0.402697	0.666583	0.679377	1.96274	0.779724	0.570976	2.49237	1.47804	1.14294	0.67322	0.276243	0.424392	-0.130796	0.178007	0.445284	0.0906134	0.46231	2.10117
	PF3D7_1146000	RSA4	ribosome assembly protein 4, putative		-1.48954	0.0467237	0.155811	0.488367	0.474893	0.273245	0.526382	1.12894	-0.215586	0.292579	-1.54967	0.912731	0.630739	0.426815	0.426074	0.0562912	0.40299	0.464217	0.766602	0.141761	0.619493	0.884771	0.896954	1.05846	0.396605	0.547072	2.04106	0.973021	3.07646	0.34818	1.01173	0.19368	0.388154	1.95956	2.43545	3.48878	-0.327317	0.398831	1.93971	0.293402	0.620078	0.866835	0.432704	1.97557	1.76909
	PF3D7_1346400	N/A	VPS13 domain-containing protein, putative		0.342255	-0.0891565	0.845809	0.113843	0.372585	0.19592	-0.291315	0.180802	-0.0029948	0.390437	0.0244454	0.877773	0.203909	0.510959	0.464694	1.473	0.138804	0.157101	0.946538	0.582412	0.70691	0.628241	0.664996	1.12081	0.527247	0.713769	1.05374	0.791937	0.469012	-0.0263513	1.08936	1.1121	1.71494	0.87826	1.33094	2.20454	0.0585832	0.433186	0.698482	0.17288	0.16147	1.08567	0.313006	0.500083	0.913642
	PF3D7_1459000	DBP5	ATP-dependent RNA helicase DBP5		-0.953195	-1.3422	0.412793	-0.110598	0.190265	0.0898873	-0.273664	0.0979626	-0.0163402	-0.152305	0.203079	0.41681	0.472061	-0.0644887	0.179542	2.32604	-0.0770031	0.0912919	0.228893	0.625903	0.566957	0.501738	0.489296	0.52611	0.997179	0.0706115	0.358036	0.458149	0.687479	2.37044	-0.215539	-0.0356239	0.444694	0.859932	0.774434	1.79844	-0.0758089	-0.1261	-0.0657896	-0.0836862	0.513793	0.329152	0.460325	0.74506	1.02461
	PF3D7_1337300	N/A	exoribonuclease, putative		0.177417	-1.00402	-0.11692	0.273061	0.187285	0.596738	-0.370407	0.120973	0.525881	0.29435	0.286255	0.366113	-0.0481774	-0.316027	-0.0631885	-0.0515121	-0.0512577	0.395812	0.610562	0.053736	0.418516	2.15513	0.467044	0.567128	1.26209	0.106773	0.475762	0.409857	0.369084	-0.356813	0.921343	0.0179256	-0.232291	3.45148	1.24474	1.94457	-0.0770811	0.135359	-0.0138643	0.0496076	0.818092	1.53745	0.964005	0.801733	1.8536
	PF3D7_1015100	N/A	CWC16 domain-containing protein, putative		-0.139207	0.140871	0.155811	-0.0215296	-0.226333	0.575737	0.372369	-0.263945	0.0552682	0.404233	-0.701672	0.681836	-0.116676	0.205399	0.313254	-0.170725	0.735481	0.29384	0.157114	0.0899035	0.97956	0.0672595	1.37244	1.61119	3.21128	2.62594	0.482488	1.35384	0.166954	1.30636	0.614109	0.445467	0.0805702	2.75659	0.826848	2.56806	-0.356757	0.0872647	0.346921	0.831075	0.903557	0.775625	1.73743	1.44484	3.0379
	PF3D7_1411600	Obg1	GTP-binding protein Obg1		0.0976868	-0.488764	-0.0304147	-0.156057	0.0336576	0.0494542	-0.142798	0.187348	0.0662201	-0.111227	0.0337919	0.193609	0.101677	0.157595	0.559206	0.583967	0.190488	0.343363	0.455686	0.60213	0.1027	0.193422	0.0730449	0.290612	0.310359	0.253075	2.18463	0.648871	0.929096	0.307811	0.420103	0.178519	0.763509	0.952849	0.290961	0.748762	0.167681	0.233721	0.233508	0.128799	0.121934	0.170756	0.921201	0.613179	1.88314
	PF3D7_0804600	N/A	tRNA pseudouridine synthase, putative		0.109417	0.218134	-0.180861	0.755494	0.168559	-0.370285	0.602969	-0.00289906	0.39592	-0.0056189	1.0756	-0.285375	0.496356	0.0916305	-0.136718	0.632765	-0.443575	-0.074547	0.755396	0.453767	-3.00156	0.221597	-0.125413	0.38068	-1.35614	0.794004	0.773214	-0.863447	0.588638	2.20758	0.703607	3.14838	1.15223	2.43392	-0.118439	0.925764	-0.143498	0.537528	0.18273	0.606473	0.382924	2.34868	0.399796	0.62031	0.232072
	PF3D7_1406400	PPR1	pentatricopeptide repeat-containing protein 1		-0.435716	-0.00611912	0.0539315	-0.00643483	0.233408	-0.147893	-0.0444821	0.194402	-0.036975	0.248489	-0.631283	0.0436684	-0.522296	0.688871	-0.0453772	-0.0665143	-0.0240362	-0.247097	0.220187	-0.31842	0.677411	0.0327559	0.258291	0.0939829	1.09011	0.735783	1.08642	1.71819	0.33561	-0.368719	0.150825	0.478949	0.569591	1.60914	1.68655	1.34453	0.893019	-0.027194	0.409179	0.221873	0.41196	0.178462	2.0074	1.1737	1.29602
	PF3D7_1212400	N/A	tetratricopeptide repeat protein, putative		-0.664217	0.155982	-0.0617001	-0.592553	0.115361	0.701268	-0.0343579	0.43006	2.05303	0.828876	-0.304782	0.649979	0.697949	0.679057	1.80557	0.313543	0.481068	0.307995	2.67919	0.620538	0.267471	3.13441	2.13197	0.374338	1.37721	-0.00567365	-0.18889	2.41534	1.56331	2.79277	2.12541	1.2132	2.01106	-0.0551791	3.55636	1.95689	-0.274553	-0.111994	0.592504	0.727363	0.774567	-0.021892	2.20892	1.07959	1.00071
	PF3D7_1452000	RON2	rhoptry neck protein 2		0.539683	0.17904	-0.0414911	-0.0896053	0.0866801	0.0731738	-0.374751	0.036993	0.957556	0.179851	-0.243688	0.0907345	3.00646	-0.0240787	0.672903	1.23572	0.432391	0.0922927	1.05635	0.237134	-0.0896548	2.37788	0.891316	0.626464	0.264591	-0.346939	0.829842	0.48908	0.345437	1.01674	1.48814	0.456117	1.60318	0.848512	0.554602	1.71679	-0.185437	0.337764	0.0763343	0.00295497	-0.116959	0.624734	0.298885	0.468816	0.0815644
	PF3D7_0902200	FIKK9.3	serine/threonine protein kinase, FIKK family		-2.26354	-0.042742	-0.0046536	-0.17925	0.0126657	0.198283	-0.315084	0.324986	-0.418347	0.0994271	-0.256887	0.670181	-0.327658	1.41356	0.494638	0.433915	-0.0710209	-0.270944	0.306622	0.228254	0.578583	-0.0648873	0.678718	0.645822	1.64024	1.1092	1.07551	2.1548	0.371289	-0.0483864	0.614109	0.597817	1.09519	1.76973	2.03796	1.34692	-0.0834591	0.016264	0.192996	0.174717	0.656787	-0.10813	1.62029	0.700641	1.25076
	PF3D7_0823500	IMC1i	inner membrane complex protein 1i, putative		0.0233459	0.264185	-0.650681	-0.115573	-0.470647	-0.761075	0.232036	0.290898	0.386911	0.704511	-0.889745	-0.571283	0.260854	-0.73434	-0.122642	0.571095	0.208502	-0.253022	-0.276697	0.225429	-2.92295	0.704103	-1.48156	-1.09946	0.764872	0.642957	0.836775	0.112699	0.0271649	1.94361	0.942945	0.767916	3.05569	0.389185	0.77295	3.0132	-0.57215	0.12216	0.947368	-0.317064	0.394266	0.25826	0.150204	1.01627	-0.848463
	PF3D7_1012700	NIF4	NLI interacting factor-like phosphatase, putative		0.467873	-0.136462	0.600696	0.56302	0.170907	0.9165	-0.329496	0.162496	-0.0336763	0.906885	0.588872	0.412778	0.164625	0.649413	0.513809	1.14291	0.606583	1.77199	0.566976	0.0891107	0.683999	0.575481	1.11983	0.849315	0.628106	0.326211	1.23383	0.697322	0.572848	2.46472	1.203	1.10643	0.45892	1.00771	1.51478	1.02707	0.115374	0.401081	0.809906	1.00389	0.683023	0.410863	2.11969	0.259953	2.07844
	PF3D7_1406300	GDPD	glycerophosphodiester phosphodiesterase		0.945918	0.329286	0.53724	-0.799137	0.0556212	0.74331	0.311866	0.0674903	0.312061	0.301413	-0.165619	0.639771	0.202983	1.10635	0.370766	0.541718	-0.493373	1.46692	0.587278	0.273396	0.56306	0.499868	2.11299	0.483357	0.741467	2.84499	1.12628	2.41722	0.499753	0.867837	0.899412	3.03491	1.05302	-0.477103	1.5285	2.24074	0.0372697	-0.21711	0.0904175	0.590334	1.14689	0.623381	0.528889	0.834405	1.31211
	PF3D7_0110500	BDP3	bromodomain protein 3, putative		0.435266	-0.0891565	0.23124	0.0878255	0.291818	0.12009	-0.280508	-0.00140103	-0.00564588	0.218711	0.827392	0.56989	0.370155	0.185254	1.48255	1.00226	0.0448173	0.208969	0.805604	0.563762	0.155385	1.27385	-0.0309634	0.353758	0.458511	0.380071	1.47236	0.396909	0.628532	0.526613	0.852286	0.257158	0.680168	0.799603	1.96698	0.877615	0.00843247	0.29205	0.16962	0.400986	0.054665	0.279915	1.67193	0.363159	1.12715
	PF3D7_1441800	VPS60	vacuolar protein sorting-associated protein 60, putative		0.423525	0.473168	0.11023	0.678551	0.200011	0.265397	0.162066	0.148109	0.634805	0.638412	1.08027	-0.567336	0.953173	0.906365	1.18898	0.860014	1.67566	1.8473	1.72536	0.262414	0.169645	0.904342	1.4745	1.8237	0.909893	0.768807	2.19341	-0.148901	0.378977	1.47462	1.11864	1.24748	1.60115	0.931882	2.13816	2.93188	-0.1542	-0.0599163	1.34361	0.375745	0.703125	0.505894	0.79641	0.818904	1.26853
	PF3D7_0501800	CAF1A	chromatin assembly factor 1 subunit A		-0.0494104	-0.0887544	-0.234135	-0.0426942	-0.0251761	0.324501	-0.105252	-0.211265	-0.051772	0.200178	0.558019	0.014996	0.294281	0.278716	0.333815	-0.104717	0.203575	0.324002	0.0854168	0.468176	0.285319	0.318672	1.49664	1.52637	0.738092	0.605659	-0.251041	0.937252	0.115285	1.24518	1.27282	0.161258	1.22239	1.87961	1.767	0.960021	-0.18336	-0.395448	0.199935	0.611622	0.0824872	0.570342	0.313581	0.819646	2.85024
	PF3D7_1205500	N/A	zinc finger protein, putative		0.214142	0.0081071	-0.310757	-0.340251	0.086562	0.233572	0.156394	0.286834	-0.454902	-0.256068	0.537794	-0.105756	-0.268994	0	0.0816281	0.757263	0.216676	-0.30747	-0.152399	-0.24411	0.339854	-0.195144	1.12488	0.454681	1.15987	0.195194	-0.11674	0.694987	0.868467	0.473509	-0.122857	1.98245	2.13515	2.17199	0.954046	1.45952	0.0741263	0.0736157	-0.0954655	0.637097	0.209328	0.817111	0.379685	1.20981	0.276916
	PF3D7_0627300	RNF5	E3 ubiquitin-protein ligase RNF5, putative		0.101037	0.124065	-0.200609	0.891263	-0.012071	-0.761075	0.282662	0.118688	-0.0326517	0.563273	0.236927	-0.716714	1.44495	0.850622	0.281852	0.21979	-0.0770031	-0.00790976	0.718777	0.50008	-0.471491	1.10742	-1.05932	0.621688	-1.35614	0.826999	0.878953	-0.902999	0.0534846	0.510813	1.14018	1.35819	0.848819	2.79318	0.9488	1.89258	-0.210327	0.0598363	0.195857	0.399758	0.152168	1.46558	-0.380939	-0.429951	0.988301
	PF3D7_0929000	TAF7	transcription initiation factor TFIID subunit 7, putative		-0.0247484	0.115587	0.0106944	0.232528	0.0211366	0.390928	0.163323	-0.13024	-0.0738118	0.00631772	-1.01362	0.21846	-0.276099	-0.015854	0.27478	0.147957	-0.197819	0.456976	0.513182	-0.3298	0.651039	0.0640992	-1.48156	0.314168	0.717676	0.0324256	1.08166	0.865945	0.230257	1.17856	0.0291463	1.16548	-0.208159	1.45939	0.880184	2.34013	-0.338335	0.279061	0.238109	-0.189179	0.635801	1.68289	1.68883	2.3867	0.571492
	PF3D7_1128300	PFK11	ATP-dependent 6-phosphofructokinase		0.0438933	-0.0794338	-0.356791	0.47022	0.0836655	-0.547872	-0.153744	-0.217024	0.151876	-0.362286	-0.354322	-0.158224	0.446391	1.3776	-0.801648	-0.506907	-0.612856	0.763213	-0.272595	0.584618	0.106795	0.343909	1.38831	1.54523	0.252665	1.11989	0.612699	0.815766	0.431679	-0.356813	-0.208717	-0.221703	-0.616375	1.76317	0.289007	1.17899	0.296723	0.672227	0.0561877	0.231568	0.299101	-0.264409	2.2326	0.835139	2.07184
	PF3D7_1341600	GPI10	GPI mannosyltransferase 3		0.359395	0.178726	0.685662	-0.689366	0.391177	0.0569271	0.868395	0.366014	0.0273812	0.497138	1.0988	0.505679	0.505592	1.11366	0.703927	0.84673	-0.0125253	1.1041	1.10573	0.749022	0.67651	0.511516	1.00129	0.970619	0.933691	0.767272	1.47343	0.809011	0.737037	0.902924	1.36942	0.323169	0.272865	0.840677	2.33296	3.69287	-0.129572	0.449382	0.34287	0.692148	0.959928	0.333285	0.648975	2.75266	2.11383
	PF3D7_1466400	ApiAP2	AP2 domain transcription factor AP2-EXP		0.211848	-0.168884	0.298668	0.111827	0.341446	-0.128126	-0.611531	0.285735	-0.109957	0.755526	-0.134969	0.532611	0.441575	0.186797	0.169187	0.0995293	-0.305768	0.672916	0.44985	0.552545	0.410494	0.525967	1.20811	0.929417	0.698222	0.659131	0.616668	0.504043	0.179904	1.12295	0.718987	0.337442	1.05091	1.39695	1.09747	1.99262	0.156295	0.575894	0.192391	-0.102227	0.818855	0.79455	0.542074	0.716387	0.337656
	PF3D7_1346400	N/A	VPS13 domain-containing protein, putative		-0.175397	-0.168884	-0.0866672	-0.48407	0.241284	-0.0693935	-0.290744	0.97489	-0.330741	0.0433066	0.0297937	1.05868	-0.11518	-0.0111993	-0.150332	0.931216	0.785989	0.0673841	0.272108	0.074128	0.148313	1.57373	1.33161	0.590954	1.24948	0.556297	0.515892	0.741246	-0.0579183	0.3657	0.848772	0.634185	0.155564	2.48272	0.962126	2.71557	-0.261996	0.118771	-0.0709331	-0.40958	0.36618	1.27929	0.602725	0.0802503	0.459619
	PF3D7_0207700	SERA4	serine repeat antigen 4		-0.326191	0.307121	0.335673	-0.395147	0.25647	0.346985	0.210304	0.367939	-0.0579093	0.320661	0.872564	0.608707	0.208649	0.495527	0.50374	-0.0842163	0.113642	0.0959608	0.436077	0.121393	0.724397	0.0729307	0.522045	1.01577	-1.35614	0.154179	1.26448	0.660187	0.61399	0.402898	0.689071	0.13457	0.135484	1.82607	2.42509	2.11494	-0.44188	-0.111994	0.0467096	0.30263	0.919821	-0.390183	2.26272	0.28426	1.61845
	PF3D7_1410100	N/A	alpha/beta hydrolase, putative		-2.26354	-0.0483598	0.612102	-0.115573	0.00107768	0.948379	0.194403	0.321018	0.0560803	-2.34288	0.428526	0.19076	0.236653	0.09901	0.0735002	-0.544921	0.113642	0.382498	-0.279164	0.29309	0.637207	0.0558497	0.760283	-0.518251	1.26209	0.469651	-0.532559	0.842728	0.880898	0.148243	1.13214	0.256415	1.42444	-0.741519	1.94749	2.47746	-0.186446	-3.18394	-1.44744	0.0821227	0.749093	0.49592	0.27677	0.900418	1.93471
	PF3D7_1008000	HDA2	histone deacetylase 2		-2.26354	-0.243233	0.418558	-0.106878	0.507223	-2.19403	0.502738	0.161488	0.133527	0.366845	0.544567	0.573389	0.299601	0.467294	0.494638	0.462066	-0.195648	-0.0408436	0.594033	0.346063	0.809909	0.859472	0.92171	0.74657	1.26209	1.00516	0.871089	0.3898	0.592422	0.402898	0.493815	0.00619627	-0.24451	2.9445	1.68024	2.55122	0.0875309	0.43344	-0.155672	0.874086	0.651927	0.996095	0.939354	1.16497	1.90353
	PF3D7_1023100	N/A	dynein heavy chain, putative		-0.567541	-0.0851966	-0.488153	-0.0438791	0.267528	-0.123645	0.587131	0.159267	0.100843	-0.0386844	-0.379744	0.505679	0.130207	0.363883	0.568791	0.681468	0.223182	0.192853	0.875963	0.327743	0.378059	0.141702	0.362427	0.890067	0.83289	0.370905	2.10465	0.726211	0.383352	0.523752	0.134824	0.915048	0.639648	1.36725	-0.624385	1.0157	0.122864	0.0191152	-0.271149	0.313906	-0.0688079	0.536431	0.377755	0.889152	0.530273
	PF3D7_1030800	N/A	calmodulin, putative		-0.112976	0.194911	-0.461436	0.420394	0.225823	-0.338045	0.357616	0.323003	-0.32552	0.0235057	1.23064	-0.368791	0.261945	0.455844	0.333815	0.171591	-0.213109	0.252618	0.615882	0.172883	0.0312441	-0.124213	0.811224	0.233017	-1.35614	0.774056	1.23659	-4.9828	1.88128	0.816183	0.728698	1.39913	1.60942	1.75218	1.56753	3.65154	-0.0499727	0.143221	0.162814	0.325792	1.01106	0.73871	0.54015	0.314052	0.82243
	PF3D7_1212700	EIF3A	eukaryotic translation initiation factor 3 subunit A, putative		0.221892	0.0676502	0.166128	1.12433	0.217919	-0.330096	-0.13199	0.305032	0.0331669	0.0676732	0.896587	0.442485	0.13319	0.0195755	0.160483	0.163041	0.111891	1.01938	0.847224	-0.044265	2.20727	0.126633	0.14605	0.5209	0.873444	0.204944	0.953463	0.590086	0.774161	2.14963	2.87875	0.421823	1.97123	1.04436	1.44246	2.8596	-0.292543	0.79292	0.333249	0.0334974	0.634352	1.359	0.992032	0.983542	1.22099
	PF3D7_1468100	N/A	MORC family protein, putative		-0.0999874	-0.984459	0.318297	-0.0538682	0.152488	-0.00488174	0.257615	0.1811	-0.278018	0.552485	-0.474079	0.566992	0.21318	0.175575	0.100037	0.550298	0.643366	0.223283	0.382012	0.171193	0.241718	0.606301	0.181798	0.522964	0.245754	0.370142	0.583968	0.603769	0.376381	0.094985	1.29217	0.365665	1.2565	0.556331	0.593536	1.4289	-0.274179	0.537229	0.706211	0.370734	0.221017	0.504875	0.109614	0.782139	0.841851
	PF3D7_0717700	N/A	serine--tRNA ligase, putative		0.270028	0.252282	-0.626736	-0.15985	0.252403	0.147951	0.586193	0.387047	0.332315	0.683038	1.29632	0.631209	0.716761	0.536868	0.0816281	-0.0918699	1.6451	0.361324	0.642628	0.319819	1.27225	0.257456	1.2055	1.06671	1.56033	0.525706	1.53892	1.17363	0.588638	0.553499	0.893085	0.246479	1.48331	1.2862	1.52586	2.9121	0.041086	0.586405	0.771397	0.376418	0.709193	0.24265	0.51754	0.647308	0.990138
	PF3D7_1433400	PHD2	PHD finger protein PHD2, putative		-0.116229	-0.0213367	0.206675	-0.482421	0.249277	0.00131309	0.392879	-0.243229	0.397843	-0.0862875	0.0352933	1.55992	-0.0227253	0.262377	0.429262	0.134901	1.70443	-0.316748	0.347172	1.00186	0.0591771	1.83465	2.44159	-0.193965	0.276124	0.23761	0.0918468	0.670257	1.42957	0.0201779	0.394279	0.303178	-0.144624	2.15817	1.25753	2.03487	-0.452573	0.256284	-0.182491	0.725253	0.173071	0.441169	1.34701	0.601451	0.700042
	PF3D7_1405500	CBWD1	COBW domain-containing protein 1, putative		-0.210424	-0.359826	0.627117	-0.413409	0.235608	0.304216	0.282662	0.390839	0.0617522	-0.247023	-1.54967	0.418801	0.790404	0.0117772	-0.0948974	-0.440258	-1.32968	-0.0434084	0.0987782	0.235993	0.357959	0.68242	0.413745	0.820526	0.951285	1.439	0.407808	1.08199	0.603715	0.345754	0.485427	0.312732	-0.0666211	2.18514	4.20445	2.32485	0.260921	0.147136	0.0234288	-0.0283481	0.738075	0.120881	0.525406	0.769841	2.50129
	PF3D7_1236000	N/A	vesicle transport v-SNARE protein VTI1, putative		-0.0278082	-0.0927675	-0.196197	0.189815	0.0893008	0.296536	0.544828	0.484303	0.327614	0.231949	0.294315	-0.170147	0.156831	0.478654	0.536632	-0.357977	2.33928	0.52087	0.376724	0.230369	0.818923	0.4299	1.4745	0.942448	0.826548	1.66161	0.937737	1.47581	1.00178	2.90251	0.438401	0.537164	0.920928	1.02377	2.03734	2.0751	0.0923488	0.0598363	0.996253	0.462536	0.380161	0.41076	1.72609	1.10659	0.803746
	PF3D7_1121800	N/A	peptidase M16, putative		-0.241133	-0.91407	0.0886653	-0.164338	0.031763	-0.0977451	-0.202744	0.110532	-0.0299349	0.19592	-0.103889	0.449649	0.182042	0.0455882	0.237804	0.515353	-0.0874305	-0.209469	0.196529	0.315667	0.473782	0.852402	0.533718	0.382897	0.17812	0.465687	0.759761	0.549253	-0.317853	1.01131	2.04289	0.802201	0.701253	1.21775	0.791343	1.57365	0.216546	-0.0616668	2.00375	0.137381	0.334482	0.739459	1.08514	0.61139	0.394679
	PF3D7_0902200	FIKK9.3	serine/threonine protein kinase, FIKK family		-2.26354	0.477384	0.0613204	0.0153464	0.229552	0.265397	-0.150616	0.0603658	-0.392634	-0.104843	-0.0437782	0.209286	-0.295218	0.641647	0.562997	0.110653	-0.271362	-0.604188	0.710512	1.37821	0.938041	0.212491	0.500295	0.413101	0.912889	0.857816	0.594188	1.59749	0.290898	-0.0199424	0.102281	0.404055	0.658519	1.67507	1.38439	0.935862	-0.136519	-0.314252	-0.825949	0.189332	0.497631	0.0123885	0.345531	0.739582	1.1824
	PF3D7_0825700	CryPH	crystalloid-specific PH domain-containing protein, putative		0.169571	-0.984459	0.018403	1.04071	0.00629564	0.234809	0.147364	0.186754	-0.0673659	0.609459	-0.167753	2.02409	0.142149	2.28962	0.0304428	1.29076	-0.6363	0.360193	0.628541	0.8131	0.223141	0.610488	1.03039	0.420136	3.28752	-0.130509	0.332031	0.557822	1.19517	0.421356	1.20496	0.939968	2.38253	0.742522	1.76026	1.96836	0.0884921	0.325947	0.0245643	0.928757	0.331936	1.56389	0.078265	0.136052	0.687743
	PF3D7_0826500	UBE4B	ubiquitin conjugation factor E4 B, putative		-0.0681877	0.0870954	-0.44826	0.0971764	-0.222365	0.170538	0.660194	0.276623	-0.162663	-0.181549	-0.0488671	0.140966	0.205252	0.18474	0.0279594	-0.21183	0.255278	-0.0357277	0.621624	2.04455	-0.0102443	0.879387	2.40986	1.17913	-0.306513	0.854309	1.50375	0.508087	0.497737	0.296342	0.371701	2.01734	0.189683	1.65632	0.792118	2.58943	-0.0261259	1.64526	1.06449	0.0154796	0.17626	0.339756	2.72268	0.0564828	1.94601
	PF3D7_1405400	MutS	DNA mismatch repair protein, putative		0.180071	0.348486	-0.121096	-0.966563	0.406021	0.28105	0.284396	0.213797	0.0528291	0.317181	0.626654	1.86606	-0.0134602	0.406141	0.213225	0.0377055	-0.0512577	0.546679	0.56682	0.196874	0.79171	0.115685	2.06565	1.16584	1.0634	0.551919	1.16314	0.735832	0.534591	1.00642	1.08017	-0.0539247	0.983631	0.258481	2.46744	2.10178	0.0372697	-0.551675	0.471563	0.358151	0.953204	-0.00688727	0.491895	0.716662	1.99136
	PF3D7_1205500	N/A	zinc finger protein, putative		-0.0156077	-0.251185	0.618377	-0.00412651	-0.0861832	-0.25669	-0.385035	-0.482368	-0.282793	0.0181564	-0.452058	0.086889	-0.458942	-0.0359196	1.55426	-0.0465459	-0.375641	0.170893	-0.121083	-0.504016	2.93295	0.194105	0.0243336	-0.617021	0.771489	-0.32255	0.781628	0.347755	0.0589649	0.178559	0.756849	0.153835	0.445781	0.203555	1.20128	0.887938	-0.284071	-0.143529	-0.0162274	0.463802	-0.119232	0.277998	0.452094	1.68932	2.08604
	PF3D7_1403300	N/A	tetratricopeptide repeat protein, putative		-0.0668448	0.388493	0.0474426	-0.429622	0.102632	0.813315	-0.145376	0.162496	-0.105138	0.805147	-0.44041	0.839182	0.131865	0.142969	0.322636	0.144743	0.0152649	0.485229	0.577005	0.565549	0.312318	0.396181	0.17496	0.372079	0.343488	0.481058	0.422028	1.14583	0.179904	0.0864026	0.989425	0.3917	0.109606	2.30137	0.519263	1.22804	-0.262895	0.683856	0.530162	-0.319913	0.297643	0.435016	1.26175	-0.0219267	0.836584
	PF3D7_1037600	XPB	TFIIH basal transcription factor complex helicase XPB subunit, putative		-0.472763	0.177616	0.131447	-0.131861	0.184157	-0.0532558	0.163951	0.170339	-0.365195	-0.308872	3.5017	-0.0690156	0.129012	-0.225681	-0.0365534	-0.324531	0.318926	0.291807	-0.196016	0.248569	0.298269	-0.390279	0.649374	1.31326	0.665336	0.397792	0.812754	1.26531	-0.0771718	-0.413238	0.0857299	0.0026588	0.0931094	0.21855	2.59843	1.21479	-0.328453	-0.220469	0.129423	0.793806	1.22558	-0.154502	0.155846	0.705466	1.50722
	PF3D7_1346400	N/A	VPS13 domain-containing protein, putative		-0.218112	-0.270763	0.0343152	-0.216571	-0.0142628	0.239916	-0.741995	0.602831	0.308915	0.420665	0.470952	0.764188	0.108317	0.245336	0.560257	0.661875	0.180937	0.194512	0.668284	0.349762	0.282124	0.521124	0.45002	0.470528	1.90881	0.777831	0.0580107	0.529162	0.301776	0.19258	1.27731	3.16998	0.438383	1.78083	2.87273	1.85413	-0.0862423	0.37332	0.272937	-0.217873	-0.131993	0.465332	0.101502	0.877064	0.624357
	PF3D7_1229100	MRP2	multidrug resistance-associated protein 2		-0.403566	-1.50855	0.401193	-0.563372	0.174446	0.249572	-0.382281	0.0508115	-0.0266207	-0.291498	0.856323	0.432664	0.243294	0.817456	0.326994	0.591946	-0.0106157	0.805159	0.217273	0.138011	0.564035	0.193527	0.459549	0.639586	-1.35614	0.292598	0.533701	0.578217	0.304804	0.340888	0.171887	0.578937	0.069332	2.03652	1.43404	1.94747	-0.359077	0.90043	0.0146586	0.330658	0.61568	1.18468	2.42782	0.752072	1.8795
	PF3D7_0715800	DMT1	drug/metabolite transporter DMT1, putative		-0.659464	-0.236312	0.0686718	0.47105	0.38982	-0.00816796	0.160178	0.150347	-0.421735	0.241161	-0.418738	-0.212671	-0.328478	0.46444	0.403556	0.29996	-0.111379	0.453342	0.213768	0.0497495	0.705963	0.365635	0.300851	0.318379	0.791163	0.260543	1.435	-0.148901	0.143932	0.984744	0.118644	-0.0223493	-1.15118	3.65691	2.57733	2.66885	0.0501458	-0.282309	0.0952418	0.163852	0.529464	0.124292	0.388339	1.27184	2.01692
	PF3D7_1035800	M712	probable protein, unknown function		0.249955	0.185369	0.529269	0.208845	0.234371	0.395729	-0.463395	0.323003	2.48606	1.05988	1.02564	1.85507	3.54454	0.512206	0.591737	2.34837	0.750197	4.30749	0.465354	0.00762406	1.91109	0.202178	2.0103	1.78032	0.891784	1.91724	1.19656	1.24023	0.663396	0.108715	-1.29278	0.785863	0.243169	-0.274569	2.65267	2.74216	-0.37151	0.202115	-0.175607	0.120358	0.31691	1.40067	0.0700009	1.44388	0.478855
	PF3D7_1022000	N/A	RNA-binding protein, putative		-0.0797996	-0.104753	0.0316753	-0.207985	-0.0679936	0.142382	0.126575	0.830872	-0.0130128	0.239209	-0.715202	0.723133	-0.0312857	0.213528	-0.0118906	0.144133	-0.666634	0.0620849	-0.090399	0.0577192	0.128884	1.0382	0.178383	0.415805	0.917131	0.820956	-0.0367706	0.724761	-0.0735151	0.224219	1.32325	0.692392	-0.261072	0.799603	0.898672	0.618569	-0.442688	0.121588	0.0265152	0.0546171	-0.0171919	0.218137	1.78642	0.25407	0.735313
	PF3D7_0520100	PPM9	protein phosphatase PPM9, putative		-2.26354	-0.344859	0.393896	-0.0738241	0.224578	0.407662	-0.0664191	0.145867	0.371336	0.237483	1.09188	0.852129	0.201847	0.167295	0.323571	0.900436	0.609536	0.473217	0.214353	-0.0164145	1.19567	0.512907	1.41568	0.877892	1.35094	0.509274	0.820533	1.18872	0.601839	1.07101	0.192645	0.936837	1.71415	-2.54061	1.78919	3.07329	-0.22647	0.174248	0.171146	0.377762	0.815282	0.381408	0.851687	0.544246	1.4554
	PF3D7_0207500	SERA6	serine repeat antigen 6		-1.863	0.28289	0.0723334	-0.00528021	0.0391903	0.249572	0.207869	-0.127526	0.84863	-0.0805374	0.245266	0.374345	-0.621363	0.0804899	-0.275164	0.918326	2.58638	0.515652	2.22469	-0.0391611	1.49771	0.112017	-1.48156	-0.00625465	-1.35614	0.988505	0.537184	1.3684	0.627885	0.92585	0.394279	0.447203	-0.310873	2.81765	0.749005	1.59514	0.286373	-0.672982	-0.119146	0.347217	0.229041	0.212196	0.348491	2.18986	0.628705
	PF3D7_1330800	N/A	RNA-binding protein, putative		-2.26354	-0.241252	0.437137	-0.785198	0.26914	0.0869218	-0.531942	0.428217	-0.147625	-1.02537	0.0732612	-0.100042	-2.02073	1.16729	0.156641	0.256419	-1.21531	0.307995	1.33996	0.565759	0.47456	1.06315	0.622779	0.211186	1.44087	0.635286	-0.898711	0.790665	0.4018	0.0502979	0.394279	0.154898	3.22112	-0.409675	1.33698	1.64232	-0.668102	-0.0154766	0.515415	0.79431	0.657357	0.253906	0.456672	1.01173	1.37721
	PF3D7_1118200	N/A	heat shock protein 90, putative		0.309354	0.119832	-0.291805	-0.309999	0.239311	-0.0113422	-0.049571	0.358288	-0.0249022	0.357556	-0.160102	0.311427	0.407995	0.117295	-0.117981	0.64356	0.764764	0.0581794	1.54444	0.521539	0.486953	0.0760718	0.334018	1.24791	0.344296	0.709995	0.33478	0.553249	0.604652	0.232097	0.555215	0.35311	0.737853	0.705802	0.497394	1.42409	-0.216973	0.458863	0.103537	0.60188	0.293238	0.299885	0.379685	0.403866	0.220988
	PF3D7_0812700	SNRPC	U1 small nuclear ribonucleoprotein C, putative		-2.26354	-0.105775	-0.0319118	-0.615273	0.0726362	0.532797	-1.00158	-0.138414	-0.313932	-1.78759	0.633023	-0.0858566	-0.476111	0.21901	0.0937347	-0.788478	0.908941	0.423936	1.80864	0.0836783	0.607247	0.0640992	1.6076	-0.374423	0.082149	-0.306301	-0.872067	1.14028	0.102074	0.391178	0.629416	0.276084	-0.310873	4.21495	1.234	0.57556	-0.413882	-1.84118	-0.69222	0.557504	2.17247	0.367082	0.44934	0.378914	1.68032
	PF3D7_0806500	N/A	DnaJ protein, putative		-0.259933	-0.121631	0.306433	-0.000670954	0.40211	0.428896	-0.0143201	0.120973	0.0174086	1.09283	-0.758897	0.195413	0.17836	0.174298	0.145053	0.499898	2.15591	-0.0230167	0.0126605	0.0774261	0.419594	0.167847	0.710637	-4.26779	0.276124	-0.292517	0.246959	0.92697	1.14908	0.0110179	0.982225	0.590766	-0.197939	-0.07072	0.466523	0.310621	-0.164305	0.343036	-0.130877	0.126767	0.200349	0.564829	0.266376	1.90567	1.02859
	PF3D7_1202600	NEMF	nuclear export mediator factor NEMF, putative		-0.326191	0.211279	-0.0737898	0.0885504	0.171434	-0.15139	-0.0576042	0.021763	-0.211671	0.0404912	0.0207938	-1.12884	-0.209596	-0.0318841	0.0897104	0.336535	0.711388	-0.477395	-0.0179134	-0.23825	0.761424	0.161355	0.831689	0.112805	-1.35614	0.479057	0.74337	0.501979	0.0860586	1.2321	0.0520467	0.662763	-0.194549	1.93188	0.738402	1.6546	-0.213821	-0.00530137	-0.192077	0.515387	0.46996	-0.00763382	0.28709	1.11447	0.828833
	PF3D7_1348800	N/A	E1-E2 ATPase, putative		-0.0370267	-0.196423	0.323433	-0.461685	0.167983	0.569377	-0.214498	-0.157669	-0.467685	-0.236755	-0.160102	-0.0223401	0.0491492	0.31719	-0.0948974	-0.558996	-2.929	-0.158244	-0.52632	0.566317	0.285319	0.793833	0.275466	0.0591832	0.939579	-0.156886	0.486611	1.58066	0.533607	0.0739491	-0.0911479	0.687209	-0.71737	0.433923	0.881561	2.46687	-0.225059	-0.0826603	-0.27002	0.120358	0.670138	0.184358	0.754632	0.586707	1.12762
	PF3D7_0318200	RPB1	DNA-directed RNA polymerase II subunit RPB1		-0.621989	1.54294	0.365824	-0.585633	0.151335	-0.113377	-0.0264527	0.400275	-0.109791	-0.475439	2.40453	0.138551	-0.159101	0.517723	-0.132011	0.282306	0.417246	1.38822	0.194932	0.471756	0.531503	0.0125689	0.514831	1.93561	0.511753	1.07061	1.02325	0.915889	1.25135	0.439774	0.493815	0.0616469	0.171404	-0.370681	2.6567	0.450647	-0.103088	-0.549562	0.163649	0.485157	0.577896	0.405162	0.407384	0.368811	2.84376
	PF3D7_1452000	RON2	rhoptry neck protein 2		-0.0151494	-0.984459	0.0759093	0.0988587	-0.109757	0.126538	0.117572	-0.030796	-0.0255823	-0.0483602	0.126985	0.114175	0.885465	0.344723	0.259322	0.503038	-0.270399	0.291664	0.324497	0.284005	-0.240832	0.216578	0.387176	1.0654	0.245754	0.164261	0.726401	0.537851	1.76047	0.374187	0.587847	0.893425	1.62844	-0.414522	-0.172405	2.6029	0.334749	0.0452158	0.591629	0.0491695	0.0586737	0.0631454	0.000415583	0.316562	1.57903
	PF3D7_1471100	EXP2	exported protein 2		-2.26354	0.0159964	-0.344534	-0.787181	0.0171471	0.545814	0.8883	0.104904	-0.0335153	-0.962678	0.349506	0.598202	-2.40429	0.16378	-0.0498095	-2.58757	0.331024	0.720011	0.146125	-0.0147438	0.275828	0.000716456	0.518443	0.615835	1.07414	0.987752	2.082	1.26379	1.56572	-0.329407	0.21818	0.483186	1.63632	-0.00953646	1.44619	0.856947	-0.22365	-2.97662	-0.0511774	0.892066	0.666458	-0.434669	0.705466	0.616899	1.42403
	PF3D7_1113400	DSK2	ubiquitin domain-containing protein DSK2, putative		-0.106492	0.0636493	0.373264	-0.232297	0.0271797	0.431236	-0.0408581	-0.237364	-0.0526472	0.439077	-0.069404	2.06735	0.157417	0.16378	0.069419	-0.000200027	0.878353	0.508666	0.357796	-0.662414	1.03054	0.410123	0.86894	0.711783	0.867279	-0.115446	0.623974	0.674551	0.00745948	0.156574	0.777608	0.02026	-0.736966	0.299354	1.63277	1.95768	-0.0160253	0.0148363	0.416206	0.244885	0.501132	0.0665908	0.188142	0.92889	2.8137
	PF3D7_1221600	N/A	protein TSSC1, putative		-0.220437	-0.984459	0.0526603	-0.526141	-0.114387	-0.257284	0.08847	-0.091446	-0.345132	0.355544	-0.498252	0.514678	-0.00178662	-0.0652561	-0.335382	0.276915	-1.93312	-0.448512	1.01716	-0.200879	-0.135908	0.267118	-0.511655	-0.127922	0.140297	-0.0868717	0.220005	0.229242	-0.755775	-0.152729	0.618233	-0.176073	-0.253892	-0.414522	0.550042	0.358608	-0.181607	-0.18355	-0.0284576	-0.143216	0.0262873	-0.00398594	-0.214	-0.277683	0.866525
	PF3D7_1442400	KIC9	protein KIC9		-0.918707	-0.130771	-0.183042	-0.300054	-0.193785	-0.424263	-0.0193035	0.0579832	-0.19902	-0.626437	-0.160102	0.0993583	-0.534551	-0.184783	0.121594	0.477663	-0.886358	-0.0179634	-0.175957	0.353197	1.01921	0.458103	1.01158	-1.28776	-0.912537	0.7416	-0.129306	-0.0445177	0.141351	-0.144052	0.357983	-0.00800593	-0.215013	-0.357914	1.17232	2.54029	0.244974	0.00911128	-0.0386322	0.823204	0.560611	0.0842149	-0.0917299	1.23783	1.8508
	PF3D7_0102600	FIKK1	serine/threonine protein kinase, FIKK family		-2.26354	0.243467	0.17467	0.098251	0.296127	0.142249	-0.137398	0.0144085	2.6624	0.0810746	-1.13824	-0.344944	0.0113919	0.893691	0.323571	-0.11248	0.347495	0.159787	0.0937027	-0.11589	3.47456	1.20333	1.3113	0.604551	1.24555	0.778852	0.327327	0.661341	0.904681	0.376987	0.0175584	1.16969	-0.31271	0.450349	1.20239	1.6546	-0.0723161	-0.0720018	0.228959	0.259539	0.247351	0.577826	0.119349	1.12831	0.465122
	PF3D7_1149600	N/A	DnaJ protein, putative		0.166609	-0.448406	0.0157338	-0.346345	0.0169197	0.0645644	-0.404083	0.377059	0.230329	0.222147	-0.39611	0.831269	-0.115824	1.07024	0.642457	1.06031	0.682999	0.35641	0.220033	2.51444	1.33308	0.923572	0.0902792	0.439164	0.094453	0.141426	0.0912118	1.83122	1.72485	1.11031	4.22044	3.37659	0.352658	-0.0360105	0.424026	1.72101	0.000214089	0.987258	0.123579	-0.0821616	-0.0178412	0.646305	0.917354	0.11673	0.688133
	PF3D7_1138400	GCalpha	guanylyl cyclase alpha		-0.913038	0.212363	-0.0201666	-0.785198	0.153081	-0.204895	-0.091691	-0.0381499	-0.509127	-0.58189	0.623458	0.738738	-0.521358	0.79945	-0.0812224	0.196939	-0.621573	0.0795531	0.194932	-0.00974307	0.4346	0.552235	1.24309	0.152427	0.0112273	0.03133	0.446425	1.40021	0.513789	0.197524	0.652077	-0.176891	0.570587	0.0939873	2.35593	2.4905	-0.298466	0.53155	0.385027	0.533588	1.00389	-0.0408701	0.325646	0.627107	0.726737
	PF3D7_1343900	PRPF4	U4/U6 small nuclear ribonucleoprotein PRP4, putative		-0.485327	0.0126798	-0.055693	0.424684	0.162359	-0.683073	-0.235884	0.619708	-0.518769	0.188796	1.14855	1.3927	1.6263	0.167295	0.491591	0.184321	1.97307	0.0485774	0.113898	-0.224667	0.129369	0.987432	2.51121	1.39556	-1.35614	0.0203283	0.198134	-0.018867	0.296708	-0.0451981	0.371701	1.0284	-0.2818	3.11045	1.56324	1.61314	-0.401079	0.261109	0.0132689	-0.0292384	0.382579	0.500653	0.322639	-0.534156	0.676653
	PF3D7_1329000	N/A	DNA-directed RNA polymerase III subunit RPC1, putative		-0.274396	-0.0145535	0.0427765	0.258716	0.339586	-1.1444	0.0068445	-0.472002	0.0609433	0.483228	-0.809821	-0.0662277	-0.106086	-0.171404	0.17575	0.292141	-0.443575	0.188487	0.0576656	-0.283802	0.856021	-0.044277	-0.0975075	0.0918763	0.271463	-0.303534	0.844025	0.821457	0.216836	0.0262524	2.14551	0.656773	-0.975062	-0.436269	0.679445	2.07774	0.667374	-0.435873	-0.090477	-0.380404	0.546509	0.197373	0.162587	0.952083	1.58263
	PF3D7_1466200	EGXP	early gametocyte enriched phosphoprotein EGXP		-0.307479	0.24276	0.445631	-1.06177	-0.084982	0.206503	-0.267721	-0.0874111	0.364796	0.964656	0.314269	-0.0169468	-0.211109	0.492729	-0.194433	0.0423744	-0.456514	-0.206291	0.847978	-0.175307	0.0270071	1.35611	0.0594619	0.211833	0.60733	0.296555	-0.066788	1.54764	0.300183	-0.107014	0.292181	-0.179567	0.150226	0.512505	0.934274	1.36119	-0.1465	-0.0918592	0.0762906	0.34034	0.00792733	0.129055	0.65297	0.489349	0.808845
	PF3D7_1467200	WDR79	WD repeat-containing protein 79, putative		0.403221	-0.903475	-0.0921164	-0.966563	-0.175589	-0.252928	-0.409127	-0.0535251	-0.196116	-0.0143625	0.203079	0.145783	-0.219454	-0.153756	0.524758	-0.342678	1.31817	0.36906	-0.510775	1.87355	1.40061	-0.0354365	2.91145	1.30207	0.499846	0.729492	0.519181	0.914195	-0.130753	-0.0676655	-1.29278	1.59821	2.33928	-2.54061	1.49739	2.84275	-0.654269	0.906602	-0.364409	-0.093895	0.532578	-0.392132	0.0543781	-0.0656188	1.35647
	PF3D7_0616200	NDC80	kinetochore protein NDC80, putative		0.123276	0.0221944	-0.298883	0.308778	0.434899	1.17054	0.334364	-0.478905	-0.030926	0.228247	0.232739	-0.0331875	0.179515	3.24502	0.350728	-0.42085	-0.230783	0.476801	0.132578	0.10535	0.112138	0.502672	-1.00647	-0.879596	0.379378	0.0407975	0.428854	-1.10408	0.652562	0.281182	-0.307281	0.719174	-0.0635251	0.31339	-0.420543	0.977107	-0.0212198	-0.0286654	-0.116101	0.509269	-0.00150062	0.285331	5.11653	0.563862	0.324944
	PF3D7_0506800	TCF25	transcription factor 25, putative		-0.322429	-0.117992	0.00304079	0.453522	0.495571	-0.777195	0.0311504	1.78225	-0.0189035	0.142347	-0.601068	1.28219	-0.322745	-0.90099	0.156641	-0.257007	-0.601315	-0.0306298	-0.183639	-0.417588	0.787541	0.0716724	0.75417	0.817554	0.731319	1.42168	0.21687	0.741574	0.250755	-0.026215	0.334825	0.174943	0.608931	-0.0526052	1.35494	0.923095	0.138842	-0.105769	-0.909583	0.214371	-0.146863	-0.224809	1.50919	0.921306	1.3901
	PF3D7_1439800	N/A	vesicle-associated membrane protein, putative		-0.341337	-0.229423	-0.0677323	0.687147	0.241638	0.0386263	0.0509839	0.323003	0.152636	1.39601	0.168418	-1.38955	0.429991	-0.584963	0.562997	1.62189	1.59957	0.281597	0.502211	1.36928	0.967819	1.12905	3.19143	1.9159	0.584963	0.511633	1.21221	0.909588	0.427449	-0.0839305	1	0.900549	0.143544	1.22068	1.73916	2.72816	-0.331486	0.713297	0.313061	-0.0625709	0.717973	-0.0362926	1.08072	1.01498	1.60065
	PF3D7_0719700	RPS10	40S ribosomal protein S10, putative		-1.48954	-0.0856409	-0.00272615	0.141636	0.199307	1.26933	-0.204733	-0.194123	0.0850155	-0.973294	0.383903	-0.0746074	-2.34001	0.621291	0.364118	-0.0640031	0.19698	0.153082	0.166813	-0.140275	0.844028	0.421034	1.3113	0.122469	1.77643	0.295947	0.245135	0.571478	1.24235	0.816183	1.23329	0.597035	1.00222	-2.54061	0.985129	0.870865	-0.517154	-2.52236	0.0371689	0.50374	0.78818	0.282891	0.722295	0.94666	1.0102
	PF3D7_0724200	TAP42	type 2A phosphatase-associated protein 42, putative		0.260027	0.179466	-0.236398	0.520789	0.187569	-0.613889	0.419955	0.698306	-0.0854069	0.320661	0.282208	-0.559474	0.137355	0.345387	0.121594	0.364769	0.277329	0.157556	0.358854	0.0255967	-0.374889	0.394104	0.227733	0.952544	-0.231816	0.459098	0.827865	0.626006	0.544392	0.13425	0.942945	0.621074	0.0117892	1.07763	1.26071	1.83155	0.171617	0.258698	0.226163	0.556318	0.560306	0.581802	0.369038	0.119299	0.577479
	PF3D7_1244100	N/A	N-alpha-acetyltransferase 15, NatA auxiliary subunit, putative		0.0681532	-0.168884	0.0474426	-0.354682	0.00944042	1.78545	0.150309	-0.208425	-0.30942	0.0438616	-0.231907	0.385785	0.0793176	0.353678	0.144869	0.239719	-2.91936	0.210167	0.127532	0.643739	0.500254	0.167307	0.0609103	0.117769	0.187124	-0.0751961	0.0524861	0.230391	-0.0579183	-0.350608	0.148521	0.211238	-0.191597	-0.414522	-0.0398778	0.575068	1.00209	0.0691806	0.452961	1.07888	-0.0734509	0.0125322	0.137655	0.102612	0.286035
	PF3D7_1014600	ADA2	transcriptional coactivator ADA2		0.0612753	-1.67105	0.50509	-0.13691	0.405655	0.238925	-0.128909	-0.11403	-0.235322	-0.326458	-0.0850009	0.0202518	-0.143857	-0.00394718	0.347362	0.163041	-0.257709	-0.658199	0.139983	-0.219847	0.921397	-0.00657492	0.726336	0.24886	0.422065	-0.272536	0.083023	0.347038	0.489643	-0.0230753	-0.307281	0.349401	0.0117892	0.600173	0.557222	0.677903	-0.126935	-0.185584	-0.02144	0.245621	0.397344	0.152634	0.173754	0.769841	2.41106
	PF3D7_1322000	N/A	nucleoside-diphosphatase, putative		-1.12603	-0.15155	-0.112756	0.346348	0.368809	-0.0467278	0.153867	-0.468563	0.361515	0.435871	-0.465605	0.0176263	-0.235523	-0.850364	0.069419	-0.382798	-0.514866	-0.286051	0.218439	-0.514603	0.779168	-0.313464	-0.13106	0.0734887	0.588715	-0.242191	1.52019	0.790138	0.319718	-0.239209	0.0857299	-0.0786926	-0.547715	1.82467	1.37268	2.51304	0.0340327	-0.430028	-0.0697113	0.162293	0.591099	-0.120997	-0.279988	0.935751	1.60745
	PF3D7_0902200	FIKK9.3	serine/threonine protein kinase, FIKK family		-2.26354	0.0463183	-2.90769	0.02442	0.113867	-0.346038	-0.276218	0.358288	-0.323406	-3.73245	-1.0037	0.00442681	-0.0665386	0.517723	0.0977477	-2.58757	-2.929	0.109878	0.624266	-0.0105753	0.307614	0.251356	-0.481557	0.108644	-1.35614	1.2172	1.20566	0.019449	0.56476	0.0502979	0.749863	0.610268	0.742283	1.47464	0.26388	2.29543	-0.0499727	0.0612201	0.343976	-0.569483	0.406538	0.326785	0.588513	0.0690172	0.937573
	PF3D7_1114900	N/A	filamin domain-containing protein, putative		-1.0619	-0.258679	0.247734	-0.421087	0.0350927	0.0386263	-0.0939423	0.305032	0.659596	0.152148	0.181514	0.128852	-0.120223	-0.67021	0.137276	0.298009	-1.11343	-0.338631	-0.0172269	-0.351779	0.240888	-0.205023	0.394223	-2.38808	0.939579	-0.204705	0.480421	0.393278	0.255536	-0.33329	-0.243151	0.00501807	-0.227086	2.45894	0.745983	1.70923	-0.415088	0.016264	0.0996136	0.00334142	0.480641	-0.0121212	0.208916	0.862038	1.1628
	PF3D7_1417200	N/A	NOT family protein, putative		-0.383829	-1.79634	0.263835	-0.217513	0.0979392	-0.165465	-0.0372433	0.0144085	-0.229373	-0.0187543	-0.341776	0.516877	-0.188589	-0.0238467	-0.285581	-2.58757	-0.348856	-0.710229	-0.289902	-0.405497	0.287682	-0.102744	0.463301	0.260786	0.252665	0.421123	0.101962	0.831491	0.556066	-0.026215	0.023364	0.0863666	0.510572	1.4385	1.05637	1.4905	-0.341771	-0.195465	0.000701416	0.399758	0.184203	0.113347	-0.2291	0.461097	2.43733
	PF3D7_0709100	N/A	Cg1 protein		-2.26354	-0.458786	0.13845	-0.5448	0.350789	-0.0863466	-0.0834663	-0.217024	0.0132329	-2.18648	-0.268713	0.0743109	-1.57292	0.301284	-0.170104	-0.503501	-0.253186	0.107567	0.607004	0.260346	0.494133	0.0829582	-0.724534	-0.181172	0.573647	-0.0846344	0.0253769	0.618299	0.612127	-0.206787	0.522794	0.123756	0.19357	1.71187	0.991521	1.07125	-0.276378	-1.39166	-0.0979663	0.741525	0.623295	0.0175344	0.557305	0.588449	2.25169
	PF3D7_0520400	N/A	single-stranded DNA-binding protein, putative		-1.38383	0.149202	-0.254632	-0.125574	-0.0385674	-2.19403	0.0180066	-0.108667	-0.165501	2.6337	-0.889745	-0.0606682	0.0447209	0.925169	-0.14144	0.154441	-0.113426	0.137315	0.249577	0.0656297	0.393501	0.070413	-1.48156	0.231104	-1.35614	0.326042	0.36757	1.00065	0.512791	1.61726	0.838149	-0.060077	-0.166046	0.949964	2.15078	1.25737	-0.245654	0.174248	-0.327552	0.168518	0.411621	0.934468	0.263244	-0.614055	0.391338
	PF3D7_1212100	PPP1	peripheral plastid protein 1, putative		-1.34515	-2.27886	0.145419	-1.06658	0.229552	0.562989	-0.505729	0.619708	-0.038708	-0.639904	-0.268713	0.398763	-0.449986	-0.221079	-0.0948974	-1.08676	-0.0830101	-0.341784	-0.0144842	-0.154921	0.504329	0.185405	-0.248897	0.479602	0.603626	-0.100158	-1.14916	0.430655	0.370187	-0.103694	0.145511	0.498337	0.0422851	0.301367	0.911533	0.316328	-0.229296	-2.4496	-0.439804	0.0647057	0.255666	0.0415496	1.11819	0.350446	1.04636
	PF3D7_1217200	MRD1	multiple RNA-binding domain-containing protein 1, putative		-2.26354	-1.25668	-0.254632	-0.968812	-0.090137	0.306768	-0.477042	0.16592	-0.0649554	-1.46043	0.128403	0.256814	-0.642631	-0.0686166	-0.204281	-1.14927	-0.730508	0.0242891	-0.0597134	-0.140275	0.22741	-0.198176	0.155357	0.432099	0.882643	0.205268	-2.12065	0.358827	0.237525	0.100101	-0.168454	0.116137	1.06155	-0.386801	0.897986	0.949042	-0.243153	-0.823196	-0.00304341	0.0622003	0.186181	0.435687	0.483843	0.444838	0.695294
	PF3D7_1036800	ACT	acetyl-CoA transporter, putative		-0.318677	-0.22159	-0.0457365	-0.260947	0.449301	0.61332	-0.479984	0.048413	-0.0809362	-0.193912	-0.216245	0.123978	-0.0394194	0.023459	-0.249447	-0.503501	-0.131989	-0.0230167	0.228314	-0.0451174	1.33929	-0.373043	0.522045	1.36855	0.73471	0.291378	1.52771	0.689339	0.470237	0.0502979	0.197788	-0.0687344	0.443607	0.799956	1.11023	3.44498	-0.459608	-0.0872524	-1.09197	-0.0283481	0.63609	-0.0370545	0.398845	0.428394	1.92311
	PF3D7_1140700	N/A	chromo domain-containing protein, putative		0.0380524	-0.265206	-0.816838	0.189815	-0.1271	-0.271837	-0.158448	-0.331059	-0.163608	-0.387622	-0.507025	-0.893211	-0.195308	-1.50447	-0.117981	-0.743581	0.208502	0.601885	-0.358676	-0.292885	-0.194207	0.428426	-1.48156	0.321379	0.475733	0.499272	0.625845	0.43943	-0.053325	0.175829	0.258119	0.145305	1.47854	3.95525	-2.50801	0.254821	-0.414686	-2.40306	-0.0845133	-0.333464	-0.326472	-0.284172	3.48888	-0.319639	1.16353
	PF3D7_1329100	MyoF	myosin F, putative		-0.74752	0.0811706	-0.0201666	0.420394	0.200433	-0.223181	0.0685368	-0.205528	-0.159832	0.0572791	-0.292659	0.0280996	-0.613342	-0.207361	-0.214196	0.319326	0.21014	-0.261955	0.239847	-0.234356	1.3478	0.531791	0.0344579	0.44591	0.491853	0.115415	0.383136	0.708731	0.259112	0.714517	0.102281	0.32033	-0.344296	-1.7582	0.444328	2.81638	-0.248877	-0.0689709	-0.0367118	0.0146159	0.46866	0.153302	0.362222	0.805483	0.879939
	PF3D7_0321600	DDX42	ATP-dependent RNA helicase DDX42, putative		0.955246	0.0226067	-0.0162727	0.571194	0.267797	-0.0273191	0.295332	-0.349918	-0.0889935	0.273848	-0.0437782	-1.89321	0.361953	0.354665	0.810466	1.46902	-0.0730122	0.449699	0.211427	0.177275	-0.158382	0.00269863	-0.344054	0.760342	-0.400087	-0.00942676	0.298884	-2.11887	1.68394	0.224192	1.28495	3.3804	0.499102	0.404252	-0.224084	2.40719	-0.203712	0.499242	-0.0643217	0.517218	0.0292483	0.515798	0.378721	-0.0574216	0.0635267
	PF3D7_1419200	ATrx1	thioredoxin-like protein, putative		-0.100037	-0.0807616	-0.205034	0.29103	0.253217	-0.471568	0.233233	0.00701641	0.121939	0.231949	0.114814	-0.158224	0.143285	-0.158148	0.216919	0.2941	0.143104	-0.147168	0.36044	0.980657	-0.294921	0.224431	0.492972	-0.165967	-1.35614	0.268934	0.0154224	-1.08847	0.285064	0.128614	0.502154	0.324115	2.87023	0.473749	-0.183195	3.35704	-0.258948	0.197088	0.163649	0.334123	0.127667	0.432939	0.577625	-0.0105115	1.25144
	PF3D7_1448600	VTI1	SNARE protein, putative		-0.267147	0.240281	-0.422265	0.355365	0.234096	0.0749986	0.53709	0.220204	0.209949	0.0872181	0.482432	0.56082	0.136166	0.46158	0.851447	1.25239	1.05285	0.422078	0.487774	0.39276	1.73742	0.221029	0.866108	1.37145	1.4818	0.22361	0.712455	1.19292	0.283895	1.113	0.621783	0.470438	4.41136	0.305386	1.10199	2.47436	-0.158234	0.59503	0.112217	0.415546	0.52165	-4.27966	0.999582	0.0387497	2.09023
	PF3D7_1350900	ApiAP2	AP2 domain transcription factor AP2-O4, putative		-0.224397	0.150711	0.620879	-0.22153	-0.041061	-0.484744	-0.194229	0.00701641	-0.0898915	0.260318	0.0779377	0.0616222	-0.331765	-0.689151	-0.445738	-0.225797	0.205219	1.72755	-0.0372695	-0.315332	0.0960487	0.0145348	0.409862	-0.358012	0.0606959	0.0527252	0.643957	0.274207	0.178329	0.237343	0.040642	0.0841368	0.15555	0.769734	1.24046	1.96184	-0.262924	-0.650154	0.202782	0.268261	0.190525	-0.0827353	0.0616096	0.821129	1.03315
	PF3D7_0414700	N/A	GTP-binding protein, putative		-0.0819114	0.0370206	-0.1572	-0.205972	0.0150031	-0.0116092	-0.232033	-0.0742624	-0.00136579	0.0669805	0.0984237	0.364011	0.0323686	0.290515	0.327583	0.37322	-0.273313	0.574001	-0.0331616	0.46767	0.765344	0.514639	0.121604	0.194548	0.047764	0.620884	0.543008	0.921375	0.223102	0.140468	0.509276	0.344833	0.256497	0.0913688	0.490593	0.445723	-0.19227	-0.0489398	0.164019	0.0197633	0.228428	0.345393	0.0249297	0.169776	0.540024
	PF3D7_1011800	PREBP	PRE-binding protein		-0.835929	-1.01075	-0.266146	-0.565072	-0.184567	0.0928466	-0.998769	-1.34992	0.768647	-0.216435	-1.33554	-0.820941	-0.80899	0.636585	1.24795	-0.969326	-1.9879	-1.01293	-0.973956	-0.160453	-0.134456	-0.180826	-1.48156	-0.485377	0.392317	-1.40815	-0.368092	-0.159564	2.39964	-0.874212	-0.68871	3.65921	-1.10908	1.67274	0.671505	3.07438	-0.633999	0.94459	-0.84179	-0.719473	-0.251175	-0.762381	-0.0678612	0.186413	0.0345386
	PF3D7_0917900	BIP	heat shock protein 70		-0.0936103	-0.583742	0.0723334	0.260637	0.172725	0.150794	0.0891899	-0.538952	-0.236316	1.0656	-1.54967	0.0641689	-0.0617558	-0.438884	0.0446865	0.0423744	2.38569	-0.585378	-0.349141	-0.203577	0.804968	0.83075	0.300851	1.35339	0.912889	-0.0794967	0.456446	2.52531	0.1034	-0.601779	0.134824	1.61452	0.847997	0.0152102	0.61135	1.03016	-0.569461	0.124809	-0.45383	0.794813	0.386714	-0.286889	1.26742	0.809224	0.773718
	PF3D7_1405400	MutS	DNA mismatch repair protein, putative		-2.26354	-0.0401566	0.0576307	-0.873032	0.465788	0.521859	-0.477042	0.871118	-0.0720362	0.121546	0.778018	0.188427	-0.424326	0.023459	0.198352	-0.189762	0.00457073	-0.37048	0.0360002	0.00185821	1.1477	0.147686	0.496638	0.286189	3.42049	0.137306	-0.213764	0.468078	2.35746	0.631281	0.0117293	0.154898	1.14756	-0.76661	1.29625	1.3208	-0.305159	-2.59898	-0.908704	-0.0680495	0.52259	0.286549	1.16203	0.290696	1.25823
	PF3D7_1434500	N/A	dynein-related AAA-type ATPase, putative		-2.26354	0.037778	-0.287105	-0.665459	0.107427	0.521859	-0.745375	0.145867	-0.0898915	-1.01875	-0.165619	0.551775	-1.34333	0.170801	0.0279594	0.0585976	-0.348856	0.00951731	-0.0227282	0.680549	0.617616	-0.0942454	0.141373	0.169176	0.321928	-0.707707	1.25242	0.210968	0.832121	0.0232183	0.0912681	-0.00325632	-0.0775094	0.802802	0.66672	0.85078	-0.437789	-0.948495	-0.225592	0.1474	0.193676	0.233202	-0.0174619	0.639766	0.672844
	PF3D7_0618700	N/A	trafficking protein particle complex subunit 6A, putative		0.338161	-0.00150115	-0.287105	-0.280368	0.0112222	0.159289	0.645425	0.0886549	-0.266457	-0.103677	-1.54967	1.01368	0.51888	-0.225681	-0.0676759	-0.392217	0.930968	-0.122552	-0.0918779	-0.182791	0.226179	0.0804579	2.09254	0.204702	0.643856	-0.183774	0.200646	0.382469	-0.0696772	0.122956	0.0291463	0.42711	0.22556	1.04315	1.53901	-0.368432	-0.240656	0.265918	-0.325206	-0.0744676	-0.149356	0.115406	0.361245	0.347362	-0.0902011
	PF3D7_0107100á	unknown	unknown		-0.727482	-0.148762	-0.488153	0.149951	0.0613669	-0.925001	-0.388716	-0.291024	0.0149047	0.446265	-1.14913	0.298507	-0.556489	-0.510075	-0.422562	-0.524062	-0.210914	-0.0179634	-0.144131	-0.495836	0.339854	-0.261789	-0.563171	0.00274348	0.83289	0.213663	0.360285	0.590086	0.336738	-0.192608	-0.0478947	-0.00800593	-0.671871	0.503788	0.532886	0.950616	-0.330348	0.0542874	0.0503277	-0.72379	0.25642	-0.213568	0.300397	0.577086	0.274572
	PF3D7_1465800	N/A	dynein beta chain, putative		-1.47276	-0.346988	-0.11692	-0.350478	-0.031443	-0.449873	0.106287	0.222333	-0.208741	-0.841031	-0.111376	-0.0169468	0.579178	0.323504	-0.127319	1.77841	-0.36097	-0.117139	0.310455	-0.128483	0.0213383	-0.214202	0.967344	-0.642515	0.581201	-0.00717372	-0.557815	0.0180979	1.98496	3.03419	-0.222392	-0.382005	-0.0712774	-2.33897	0.668317	-0.0599072	-0.203017	-0.634386	-0.131902	0.503125	0.10609	-0.210127	0.0300076	0.120504	-0.28828
	PF3D7_1211000	N/A	kinesin-X3, putative		-1.08721	-0.411796	0.0220991	-0.168871	0.238215	-0.0369908	0.0434929	-0.934881	-0.475879	0.140379	-0.535314	-0.111492	-0.846103	-1.87184	0.202084	0.139266	-1.15923	-0.0693103	-0.36303	-0.865749	0.528509	-0.0476916	-0.108605	-0.598759	0.370687	-0.304456	0.370919	0.54483	-0.0937981	-0.39689	0.161394	0.0695583	1.68407	1.07293	0.16781	1.84741	-0.126276	-0.428085	-0.43095	0.215874	0.190525	-0.120189	0.0324633	0.958834	0.687263
	PF3D7_1328500	N/A	alpha/beta-hydrolase, putative		-0.688223	0.211279	-2.47473	0.52159	0.230379	-0.10997	-0.211236	-0.911345	-0.233336	0.0531004	-1.54967	-0.656771	0.0133358	-0.915787	-0.0631885	-1.37344	0.111891	-0.0255499	-4.41092	-0.129386	-0.182712	0.00797117	-0.0116713	0.0176168	-1.35614	0.0232703	0.504006	-1.57817	0.464054	-1.54664	-1.29278	0.127009	-0.443429	3.29279	-0.644068	0.503776	-0.290328	0.333905	1.16448	-0.280565	-0.248499	-0.0355311	0.149072	-2.31149	-0.0607355
	PF3D7_0309600	PfP2	60S acidic ribosomal protein P2		-2.26354	-0.123455	-0.106533	0.153057	0.00688331	-2.19403	-0.321225	0.181327	-0.127201	-0.0816856	0.236927	-1.51318	-0.390521	-1.87184	-0.189534	-0.0766031	0.0728003	-0.21205	0.0498249	-0.552885	0.568901	0.0125689	-0.108605	0.52559	0.84549	0.0914361	0.59371	0.288846	-0.0953191	-0.502243	-0.605721	-0.0163556	-3.2854	0.843444	0.572652	2.66134	-0.141501	-0.2614	-0.052632	-0.543812	0.426094	-0.117769	0.0114558	0.706269	0.813003
	PF3D7_0408700	PLP1	perforin-like protein 1		-0.129314	-0.0679768	-0.477407	0.410046	0.311324	-0.678019	-0.301144	-0.00788247	-0.394852	-0.404763	0.0110458	0.0893915	-0.124492	0.110009	0.242519	1.99137	-0.493373	0.45516	0.803207	0.860636	0.841618	1.25524	0.0243336	0.187706	1.04439	0.148464	0.627246	0.677406	0.257921	0.590866	0.610257	2.15091	0.179266	1.25225	-0.140635	1.52329	-0.505973	0.0612201	-2.97244	0.501276	0.0424157	0.291413	0.70007	-0.582347	-0.000303992
	PF3D7_0713900	N/A	conserved Plasmodium protein		1.93339	0.259296	-0.161379	0.0776948	0.488673	0.167734	3.43187	0.834	0.78098	3.70509	0.249418	0.475385	2.95688	0.794913	3.56807	-0.0146753	1.02147	5.77804	4.7023	1.42912	3.88167	2.78224	0.463301	2.30192	1.80574	2.95947	0.947119	1.75055	3.62165	5.53711	2.67991	2.91144	5.40969	5.01306	1.14391	4.39419	-0.0148058	1.49413	3.85018	2.52845	1.01106	3.80095	3.77869	3.4212	1.02202
	PF3D7_0402400	GEXP18	Plasmodium exported protein		1.72742	0.84752	1.22324	2.17002	0.934694	0.827445	1.78775	1.08982	4.21972	2.90069	4.77334	4.2741	2.5548	5.04583	2.56734	3.39132	4.42741	3.46015	2.54955	3.89726	2.41717	3.54958	3.71733	3.8598	1.48784	3.41784	3.5514	3.87825	3.61306	2.11372	4.91179	3.81742	4.84213	4.94731	5.35847	4.46641	0.62556	2.33305	2.05146	3.71452	2.5584	3.36586	4.59621	2.60382	3.03295
	PF3D7_1002000	N/A	Plasmodium exported protein (hyp2)		1.19064	0.937062	0.901723	2.06263	0.898023	0.958149	3.37685	2.13064	2.58377	3.44875	1.64095	3.54039	2.95013	1.31719	2.59812	1.96272	4.69568	2.89027	3.57093	3.77485	2.33358	1.82814	3.23763	3.99346	2.50084	2.9668	2.46926	3.27322	2.9882	1.99252	3.45461	3.42403	3.48106	2.4385	4.96172	3.61198	0.0849736	2.50256	1.99097	3.85859	3.83987	2.30576	2.61988	2.4649	2.88472
	PF3D7_0815500	N/A	conserved Plasmodium protein		0.637573	2.48936	0.907884	2.87771	0.965248	1.2282	1.41495	0.692173	2.36758	1.97712	2.90319	2.05331	0.56113	1.04081	1.30286	3.47486	2.24132	3.59304	3.73241	2.3371	3.89587	1.07701	1.71694	4.01771	3.38046	2.28089	2.44245	2.41978	3.69586	5.38506	2.19007	1.24996	1.91702	3.08613	4.06337	4.00999	0.150575	2.03892	0.869635	1.3928	1.53677	2.79491	2.83894	2.03556	2.32057
	PF3D7_1023000	N/A	conserved Plasmodium protein		0.49775	0.780849	0.126172	0.194847	0.789846	0.461317	1.21849	0.634175	0.153395	0.416484	2.69522	0.882748	-0.247111	0.870163	0.313254	1.09725	-0.00490202	0.580388	1.86204	0.852421	1.51748	0.58656	1.67063	1.54651	2.72281	2.55103	1.45907	2.81557	4.04462	1.23996	1.60058	0.315586	0.367658	-1.21292	4.21637	3.80316	-0.35136	2.84084	0.28608	0.849112	1.20172	3.05868	2.92835	2.23088	2.6795
	PF3D7_1025500	N/A	conserved Plasmodium protein		1.66436	-0.313821	-0.504424	0.67207	0.0531295	-0.63332	0.797697	-0.0535251	0.348315	0.996559	1.60737	0.188427	1.45452	0.0767572	0.521774	0.886222	2.5532	0.322011	1.01769	1.04214	0.343266	0.501271	-1.48156	1.73672	0.499846	2.87176	1.55325	1.11775	1.24235	2.52322	0.857778	0.542858	3.84316	3.29254	3.30834	3.21151	-0.335668	0.91428	0.590021	1.18473	2.75624	2.64064	0.224035	0.749739	2.18828
	PF3D7_0323800	N/A	conserved Plasmodium protein		0.267534	1.21327	-0.800004	0.744554	0.460509	2.06825	0.832492	0.824219	0.712579	0.430243	1.64882	0.819339	0.703578	-0.102072	0.137276	1.81911	2.37952	2.44239	3.8686	2.72134	2.02877	0.530417	3.6169	3.73137	3.70261	1.38427	3.28637	0.934151	4.24265	3.53711	1.67254	1.16812	2.62797	4.26172	3.04228	3.10802	-0.118396	1.10951	0.904285	0.716251	1.09813	0.270628	2.94621	3.0298	3.09204
	PF3D7_1136200	N/A	conserved Plasmodium protein		-2.03703	0.13745	0.12969	0.677832	0.245463	-0.23056	0.229037	0.424522	0.111039	0.416484	1.8149	0.13371	1.6793	0.848435	2.19555	1.08146	1.68571	2.70939	1.19493	-0.397855	1.27166	0.998732	2.11776	1.69129	1.13955	2.40098	2.02573	1.88534	0.471265	2.8568	4.13415	0.721328	3.03255	2.17803	2.98513	3.68525	-0.0512223	0.846874	0.574086	0.842313	1.12767	2.62916	2.37001	2.63935	1.5883
	PF3D7_1477000	N/A	Plasmodium exported protein (hyp17), pseudogene		0.970659	1.04794	0.710547	1.15976	0.318733	0.371563	0.308461	0.109513	1.73126	0.656428	0.850869	-0.209592	0.613329	-0.102072	1.21876	1.1349	3.3488	1.4875	0.679936	2.06444	1.23967	0.937187	-1.31806	1.62169	1.55459	1.51045	1.65132	2.39926	1.54244	1.25426	1.38754	1.57735	3.23455	2.62731	3.04413	3.34143	0.89594	0.897334	0.273752	0.233796	0.609795	2.55095	4.64732	2.45012	1.74026
	PF3D7_1221900	N/A	conserved Plasmodium membrane protein		1.38225	0.0370206	0.531375	0.253871	0.206878	-0.107081	0.129989	1.76258	0.201444	0.396968	0.699276	0.658495	-4.59932	0.857672	0.453988	1.67798	1.35334	0.342817	0.595094	1.2171	0.722338	3.57222	1.63666	1.20875	0.483577	1.75817	1.5014	0.724217	1.35324	0.895232	1.70712	1.61127	1.07407	0.969528	1.30817	2.13912	1.24544	0.650525	0.505429	0.233376	0.276881	3.55817	0.615125	0.928247	1.1208
	PF3D7_0933900	N/A	conserved Plasmodium protein		0.190641	1.88292	-0.222873	0.658292	0.532599	1.30294	0.826156	0.538291	0.350303	0.678298	0.891283	0.0692488	1.71078	3.66141	0.565897	0.911962	1.55062	1.62064	0.825192	0.254123	0.802491	1.68242	0.309215	0.934632	0.409391	0.529591	1.80018	-0.85517	0.247159	1.25297	1.23329	0.643206	0.690961	4.17089	1.98513	3.86844	-0.0770811	0.0763558	0.484658	0.445975	0.674374	0.784709	4.12504	0.630493	1.42508
	PF3D7_1211200	N/A	conserved Plasmodium protein		0.352717	0.354678	-0.221878	0.174588	-0.0377336	0.17148	-0.224382	0.377839	0.267288	0.185395	0.435459	0.237483	0.855845	0.201751	1.69724	0.618186	0.110016	0.0121223	0.546707	1.80839	0.359011	1.06202	0.210262	0.930719	0.350986	0.914495	0.992113	1.54495	1.46182	0.436292	1.31672	2.19135	2.07407	0.901624	1.7472	1.43905	1.01568	0.288114	-0.0291328	0.960057	0.303632	0.678421	1.21113	1.70565	0.30141
	PF3D7_0703700	N/A	conserved protein		0.952143	-0.321649	0.126172	-0.439683	-0.0793328	0.0599548	-0.0634748	-0.177184	-0.00782868	-3.73245	1.27	1.30713	-0.310536	3.00688	0.326994	0.583962	1.80868	0.256793	0.172842	0.00185821	1.04598	0.273963	1.15071	-0.0528836	0.592457	0.350845	0.67726	1.79159	1.7553	0.480163	1.51251	3.1541	1.34628	4.64477	1.53901	3.94299	1.20759	-0.722129	0.516396	0.192391	0.965699	1.43679	0.529758	1.41814	1.37518
	PF3D7_1303800	N/A	conserved Plasmodium protein		-0.762733	0.389019	-0.346977	0.486727	0.0126657	-0.0467278	-0.153744	0.681378	0.0306901	-0.203879	-0.616097	0.355756	0.203551	0.553078	0.600248	0.21979	2.0907	0.310005	0.00659732	2.44423	-0.247958	0.384001	-0.975666	2.0774	0.829723	2.17657	0.161849	1.70901	0.820875	3.55927	0.659552	2.30054	3.15837	2.26417	2.86738	1.93162	-0.0821812	-1.79538	0.00490276	0.0936184	0.420726	2.34137	0.994553	1.38344	0.422213
	PF3D7_0301700	N/A	Plasmodium exported protein		-1.22089	0.247705	0.0923081	0.324475	0.188279	0.822105	0.0414432	0.198735	1.50848	-0.598229	2.29532	1.48872	2.02943	1.89369	0.565897	-0.128133	2.00363	2.85937	1.46584	1.43769	1.16129	0.76103	1.16921	0.660111	2.57175	1.61532	0.840405	3.09305	4.15109	0.407559	2.50423	1.33024	3.7026	1.17967	2.18129	2.01244	-0.172781	-0.18887	0.870659	1.99307	1.28938	0.578324	0.799296	1.30878	2.88637
	PF3D7_0812000	N/A	conserved protein		-2.26354	-0.254178	0.193286	-0.335891	0.286878	0.945108	-0.0200168	0.670501	0.132758	-0.596587	-1.03365	0.432664	0.14624	0.18474	0.145053	-0.197998	0.811926	0.00207433	0.585019	0.503582	0.725269	1.76571	0.694765	-0.450162	1.38586	1.11179	-0.00614298	1.32645	0.552185	1.81618	1.28011	1.1145	1.15023	2.0741	0.806691	1.99856	0.0483967	-2.6799	1.35261	0.362909	0.586911	0.589721	0.566654	1.22781	1.49174
	PF3D7_0419500	N/A	conserved Plasmodium membrane protein, unknown function		-0.640605	0.276337	0.188233	-0.255446	0.167695	2.49415	0.193788	0.379434	0.280443	0.562538	0.877937	0.223026	0.182397	3.27261	2.14893	0.442771	-0.123709	0.666086	1.52548	1.41493	1.96561	0.282146	0.99093	-0.601029	2.73894	1.12469	0.413233	1.08565	0.602777	0.857653	1.13482	0.605611	4.04596	3.49149	2.13758	1.76693	0.0666571	-0.0360449	1.20481	0.856842	0.729959	0.4975	1.21487	1.30242	3.13017
	PF3D7_1353100	N/A	Plasmodium exported protein		-2.26354	0.186473	0.203339	-0.374129	0.482204	0.4975	0.598793	0.218071	0.972089	-0.734255	2.19879	1.02418	-0.677745	0.94578	1.70656	1.17903	2.29403	2.93004	1.674	0.638698	1.42282	0.614913	1.43492	2.74769	2.55459	2.16612	3.18424	2.37369	1.92095	1.00334	2.19265	0.405842	2.48013	0.947395	2.90681	3.6942	0.0186311	1.18888	0.559244	2.5581	3.03151	1.70994	1.61743	0.934381	2.84274
	PF3D7_0203200	N/A	conserved Plasmodium protein		0.23216	0.35013	1.42716	0.375892	-0.114615	0.402901	0.0475838	0.301008	1.33298	1.13742	0.610606	1.67768	0.341983	-0.253605	0.24614	1.9215	1.88555	2.20857	2.28813	0.307184	1.37972	0.963546	1.84757	1.55009	1.0607	1.39581	2.41688	1.28997	0.44848	0.98786	1.22071	1.3003	0.736966	2.08057	2.36679	2.00565	-0.0335165	1.43397	1.47745	0.369004	0.597655	1.43541	1.07715	0.889152	1.3571
	PF3D7_1449900	N/A	conserved protein		0.161387	0.141631	-0.38413	0.423827	0.582589	0.198283	1.20787	0.477188	0.616203	0.318052	-0.571474	0.573389	0.401577	-0.0399664	0.494638	0.383289	0.803267	1.8788	0.777721	0.366719	2.89335	0.742171	0.877402	1.05667	1.11894	1.02969	2.21889	1.83993	0.897816	0.695584	1.44707	1.07743	1.98587	2.9889	1.43966	4.17608	0.113415	0.457813	0.634688	-0.115477	0.701466	1.05627	0.569193	1.18238	2.43509
	PF3D7_1301400	HYP12	Plasmodium exported protein (hyp12)		0.441337	0.268015	0.307987	0.62736	0.312627	-2.19403	0.470599	0.74645	0.175985	0.352465	0.713365	0.0228725	-0.0421085	1.1443	0.337214	0.215662	0.398685	0.976983	0.397467	1.74014	1.76227	0.576836	1.02433	0.974055	1.75322	1.78244	1.67636	0.830978	1.88476	0.691767	0.678072	0.898012	0.474819	1.49502	2.17176	3.52875	-0.0236708	0.372319	0.614667	0.763797	1.15621	0.171224	0.78626	3.38645	1.89113
	PF3D7_0931300	N/A	conserved Plasmodium protein		-2.26354	-2.13766	0.407005	-0.243144	0.26605	1.58102	-0.0164537	0.624547	1.17486	-0.0805374	0.658224	-0.0413769	-4.46434	1.09717	0.50374	-0.727595	1.30826	1.25888	-0.722737	0.53472	2.73893	0.69146	3.77092	1.12178	1.49586	0.290157	0.602286	0.844762	2.43511	1.36146	3.44976	1.20347	2.02675	0.0752811	1.93759	1.38776	-0.208583	-2.32145	0.579104	0.620164	0.782698	1.23289	0.868965	2.49214	3.0102
	PF3D7_0713900	N/A	conserved Plasmodium protein		-0.100037	0.0819619	-0.110679	0.511138	0.0812218	0.373998	-0.0473878	0.170339	0.844405	0.0707769	0.245266	-0.4177	0.280896	3.63975	-0.00178795	-0.0564955	0.103099	-0.0537134	0.231206	4.044	0.0113641	1.92539	-0.016889	0.206651	0.754888	0.159203	0.205657	-0.90984	0.408255	-0.573945	1.14551	0.574179	0.329308	0.951247	0.842491	3.99888	-0.546371	0.92724	0.470213	-0.0818377	1.04285	1.19802	0.860697	1.71666	0.673353
	PF3D7_1351800.2	N/A	conserved Plasmodium protein		0.651029	1.03451	0.21829	0.00621543	0.408338	1.23223	-0.0678935	-0.177184	-0.0326517	0.342227	0.719364	0.535349	2.13438	0.195107	0.661177	1.95345	0.143104	1.07955	0.972095	2.38835	1.21753	-0.275336	1.17608	1.37895	1.32193	0.232853	3.16988	0.895677	0.789077	-0.587795	0.804829	0.849606	0.778963	3.09253	2.2426	2.13006	-0.60343	1.67765	-2.29161	0.764311	2.26253	0.936798	-0.171442	0.788151	2.65655
	PF3D7_1109200	N/A	conserved Plasmodium protein		1.19852	0.0874895	0.479119	-0.0605717	0.565207	0.236251	1.02113	0.514159	1.29874	1.37983	0.909762	1.27342	1.34764	1.26238	0.693357	0.886222	0.784694	1.10178	3.85141	0.630715	1.42926	0.500336	0.75417	1.20924	1.01681	1.78601	2.04088	1.76163	1.51877	1.2976	1.58496	1.10518	1.11103	1.67196	3.09458	4.21659	-0.0166355	1.59503	0.711818	0.972986	1.97454	0.235727	2.67926	1.14143	2.21157
	PF3D7_0108300	ARP	conserved Plasmodium protein		-1.39169	0.250172	-0.213926	-0.105641	0.195217	0.988658	0.620925	0.58703	0.138136	0.355013	0.692171	1.02679	2.37851	0.649207	0.460763	2.29801	0.408709	1.31402	2.1002	0.487167	0.871857	1.29191	1.77394	-0.294174	0.957102	1.00329	1.8895	1.0727	3.12919	4.21574	1.19007	0.471291	1.04085	4.55911	2.74938	2.71309	-0.0825006	0.555315	0.864506	0.626396	0.965238	0.617583	1.31055	0.319307	2.02531
	PF3D7_0716300	N/A	conserved protein		-0.296868	-0.279587	0.240414	-0.265515	0.0967304	-0.10672	0.111108	0.0140794	0.262381	0.557935	1.96624	0.406308	0.052021	1.26135	1.80292	0.909488	0.301402	-0.228823	1.33192	0.22475	0.328399	1.8424	0.428417	1.59616	0.760672	0.485795	0.774479	1.45999	3.07122	0.392404	1.69627	0.0960195	2.72895	0.913165	0.844454	2.09142	0.00656876	0.45792	0.0545108	0.350207	0.220192	2.59095	0.883847	1.9229	0.334171
	PF3D7_0519900	N/A	conserved protein		0.39867	0.512737	-0.450886	-0.441244	0.202402	0.76944	-0.209607	1.12211	0.31749	-0.00344124	0.0110458	0.629491	0.693511	0.495527	0.429262	0.286248	0.21014	-0.0255499	0.846847	0.145501	0.76821	2.07277	0.985722	0.727699	0.879583	0.244245	0.648565	0.856652	0.485579	0.469057	0.905712	1.42755	1.62916	-0.515577	1.85446	1.62468	0.263939	-0.090322	0.742614	0.796321	1.2167	0.233202	0.90827	1.66682	1.46864
	PF3D7_0407700	N/A	conserved Plasmodium protein		0.606558	0.0370206	0.217368	0.0111669	0.149733	0.469814	0.0371072	1.27656	-0.00727974	0.56104	2.70876	1.14642	0.866004	0.697549	0.543878	1.259	0.232187	0.620256	0.390161	0.761037	0.299607	0.645778	0.470108	1.11891	1.1922	0.483165	0.556554	1.01858	0.926485	1.63121	1.26041	1.29786	0.38112	2.33823	1.17208	1.18176	0.23481	0.602355	0.445447	1.24454	0.356944	1.69631	0.408163	1.69881	2.90922
	PF3D7_0108300	ARP	conserved Plasmodium protein		-0.778108	0.531977	1.3873	-0.131861	0.249957	0.17613	0.488765	0.418963	1.10752	0.896907	0.353369	2.22189	0.225517	0.225767	0.00249941	1.19694	-0.0240362	1.07483	2.00879	0.572443	0.757167	0.599279	1.03446	0.292318	-0.460841	1.31543	0.456446	-0.416597	0.30365	0.488987	1.14551	0.54853	1.2893	0.227049	2.57095	0.737455	-0.129572	1.1215	0.966643	0.928745	0.614799	1.20641	0.792793	0.443876	1.6826
	PF3D7_0726600	N/A	conserved Plasmodium protein		-0.157841	-0.418862	0.474194	0.0305034	0.222786	-0.437137	0.274684	-0.0235627	0.238107	0.50531	-0.185203	0.176331	0.201323	0.452527	0.632497	0.668676	-0.747406	0.607126	0.596855	0.270924	0.0673098	2.49244	1.40461	0.41115	0.260047	0.567016	0.892465	0.671609	2.78447	0.556748	0.930816	0.223627	-0.467953	-0.400167	0.274007	1.14904	0.946983	0.00480389	0.309716	0.254043	1.44097	1.83869	3.37293	0.30649	1.42798
	PF3D7_0511400	N/A	conserved Plasmodium protein		0.382627	0.253688	-0.61491	0.177666	-0.0497388	-0.782608	0.239207	0.23082	0.444488	0.216151	0.322174	-0.225055	0.367536	-0.0238467	0.745446	1.95593	0.258449	0.168679	-0.0296343	0.174349	0.320366	0.821796	-0.0810194	0.721354	0.405141	1.5472	1.54388	-1.43684	-0.0562844	1.03079	1.19522	0.170746	1.71865	1.26262	0.55377	1.90994	-0.199549	0.132729	0.190539	0.17007	0.3402	1.4398	0.555598	3.64344	0.264486
	PF3D7_0220600	N/A	Plasmodium exported protein (hyp9)		-0.0308745	-1.68175	0.17467	1.20934	0.26201	-0.186839	0.771143	-0.385147	1.65558	0.809189	1.29833	1.40279	1.09025	1.33917	0.902811	0.724229	1.64085	2.50604	0.746934	0.87242	0.890635	0.678706	3.98115	2.37564	-1.35614	1.16238	1.91592	2.14957	1.70724	0.46011	2.30891	2.00059	1.20645	3.7797	2.4938	3.58766	-0.134862	0.856471	-0.614973	0.486403	0.868498	1.54333	4.56581	-0.0211001	2.52458
	PF3D7_1121100	N/A	conserved protein		0.55204	0.542077	-0.280085	0.428107	0.178453	0.433572	0.356518	0.662682	-0.036975	0.19165	0.986384	0.522443	1.36804	1.51497	0.137276	0.562995	0.740025	0.403366	0.359383	3.17864	1.33985	0.637202	1.10341	0.722716	1.6987	0.780591	0.436867	1.58218	0.452649	1.34332	1.26058	1.01031	2.13481	2.96941	1.41989	1.93188	0.0296068	0.350978	0.650864	0.706123	0.58751	1.76255	0.762049	1.3056	0.779633
	PF3D7_1328300	N/A	conserved protein		0.478471	0.895351	0.323433	1.03119	0.513241	-1.07634	0.452715	0.179136	0.17897	0.687089	0.282208	1.07305	0.482389	0.291655	0.479339	0.317401	3.35233	0.742518	1.45846	1.81885	0.744321	0.973687	1.12962	1.11246	1.45121	0.213663	1.65659	1.63573	1.15229	0.840518	1.15876	0.539607	-0.327488	2.29178	2.1231	3.3012	0.0478132	0.607397	1.39182	0.321608	1.06431	0.879003	1.66884	1.63218	2.66347
	PF3D7_1133200	N/A	conserved Plasmodium protein		0.153804	0.0370206	-0.136269	-0.149756	-0.12247	-0.036777	-0.161983	-0.161547	0.352085	-0.0395147	-0.194008	0.456375	0.370615	0.399964	3.36333	0.405133	-0.217515	0.540575	0.922019	0.810843	0.285709	0.110393	0.989779	0.852524	0.0595787	0.933114	0.24532	1.04451	0.0467791	1.99993	1.04618	1.34256	0.612597	1.86048	0.988489	1.4651	-0.145932	0.278409	-0.166873	-0.463066	0.141837	0.850541	0.688271	0.923519	0.569957
	PF3D7_0930800	N/A	conserved Plasmodium membrane protein		-0.74752	0.145421	-0.259226	0.591178	0.398189	-0.362157	0.0671942	0.695243	-0.188401	0.00307206	0.257686	0.315708	0.066728	0.512206	0.367446	0.20529	0.888621	-0.0408436	0.297821	0.473543	0.861583	0.44407	-1.48156	0.0742003	-0.135814	0.67885	1.03491	0.946041	1.71811	0.736914	0.814906	0.310827	2.95109	1.01889	2.03177	2.65315	-0.308517	0.951323	0.250743	0.314608	0.474825	1.07825	0.975536	1.5819	1.67843
	PF3D7_0315400	N/A	conserved Plasmodium protein		-2.26354	0.143906	0.462472	-0.0859783	0.200715	0.816745	-0.0901921	0.235044	0.672893	0.07181	0.792317	0.223026	-3.73316	1.17255	0.0653262	0.56786	-0.451325	0.384408	1.00525	0.453164	2.82422	0.907166	1.19877	-1.89762	1.16239	1.71705	0.919551	0.613535	0.200813	0.528039	1.59864	1.7522	0.931053	0.333207	1.64904	2.73882	0.212541	-0.17414	0.526173	0.60188	1.20015	1.46262	0.333633	0.784356	1.62713
	PF3D7_1021700	N/A	conserved Plasmodium membrane protein		0.181358	0.314199	0.170139	0.0750527	0.452502	0.25709	1.00283	0.294305	0.0652488	1.22362	0.289265	0.410009	1.78318	0.312585	0.364757	0.316428	0.168104	1.23098	0.539398	0.608644	0.839422	0.30847	1.14953	1.0984	1.15811	0.161632	1.0685	0.316592	0.889423	0.155316	1.22639	0.457166	0.58194	0.907406	1.14814	2.15037	-0.0258697	0.5236	0.426364	1.66117	1.54487	0.356317	-0.0127331	0.393805	2.3333
	PF3D7_0407700	N/A	conserved Plasmodium protein		-0.423576	-0.0200624	-0.310757	0.123805	-0.0163171	-0.925001	-0.302879	-0.385147	-0.316032	0.0645629	-0.239329	-0.37223	-0.0872178	-0.350793	0.330408	0.896573	-0.615756	0.24843	-0.120346	-0.095439	0.479737	0.544546	-0.330998	0.819677	0.523562	1.55395	0.506546	0.208601	0.124462	3.36745	0.468504	-0.246745	0.0847621	0.970356	0.172318	1.96988	-0.392343	-0.130832	-0.0133921	1.05634	0.366265	1.17221	0.336617	0.719845	0.127623
	PF3D7_0220700	N/A	Plasmodium exported protein (hyp9)		-2.26354	-1.43878	0.683269	-0.0332493	0.63965	-0.998687	0.434607	0.260135	0.52236	0.352465	0.828842	0.87986	0.295347	1.05795	0.451385	0.441004	0.0251944	0.680146	0.777325	0.630181	0.990481	0.190052	0.71379	1.26951	0.991522	0.392113	1.64165	0.453492	0.855141	0.871215	0.407658	0.542858	-1.44544	2.71452	2.46193	3.69974	-0.414284	1.34701	0.217339	0.594386	1.44704	1.83908	0.447501	1.03044	2.34399
	PF3D7_1304300	N/A	conserved Plasmodium protein		2.76238	0.176505	0.040909	-0.0533941	0.270347	-1.083	-0.171069	0.536581	0.243846	0.561803	-1.54967	1.35991	0.221038	0.417991	1.06533	0.491386	0.379883	0.24423	1.28424	0.986925	-0.958918	0.579937	2.7534	2.96248	0.820179	1.19666	2.19294	1.37861	0.666989	0.437496	1.54919	0.627979	1.53886	2.02316	3.73897	2.74125	0.378585	0.571915	0.812457	-0.0707966	0.989236	0.796731	2.2382	0.166721	1.89941
	PF3D7_1349600	N/A	conserved Plasmodium protein		0.0497106	0.240989	-0.231876	0.430668	0.260796	0.45673	0.849775	0.444726	-0.211671	0.506337	1.46647	0.426739	1.32121	0.600644	0.688044	0.338434	2.32082	0.95016	1.20585	0.470564	1.30061	0.369225	1.51121	1.54034	1.64566	1.03698	1.48738	0.777151	0.466118	1.0217	1.5652	0.769998	1.35035	2.57543	3.2267	4.01012	-0.205797	1.13207	0.585352	0.644374	1.19976	0.357258	0.976812	0.272386	1.80965
	PF3D7_0731200	N/A	Plasmodium exported protein		-0.498001	0.115201	-0.40689	-0.73266	0.0816803	1.05844	-0.218586	0.356351	2.10399	1.28369	0.0591401	0.434633	0.973951	0.683973	1.80065	0.655799	0.96436	0.412752	2.92036	0.404046	0.266273	3.26924	1.82878	0.912919	2.18859	0.339972	0.305318	2.44639	1.89743	1.76625	2.00881	1.43369	1.75943	0.678175	3.54641	2.5125	-0.216272	-0.121382	0.87117	0.541404	0.982648	0.187622	2.69485	0.61348	1.32511
	PF3D7_1223600	N/A	conserved Plasmodium protein		0.304497	0.0604407	0.265436	1.18325	0.464031	-0.268035	1.52907	0.205209	0.189371	1.23149	1.0377	1.4773	0.779023	2.07301	0.905103	0.790947	2.17408	1.12823	1.08061	0.465785	0.363571	0.671248	0.76637	0.629455	0.0606959	1.16104	2.4342	0.867196	0.601839	1.19887	1.96423	1.31843	0.39267	2.56583	2.90478	3.90271	-0.150847	0.744642	-0.458964	0.984941	1.41483	0.425215	0.753888	-0.00524617	2.0888
	PF3D7_0529400.2	N/A	conserved Plasmodium protein		-0.407546	0.38261	0.590559	-0.573604	0.043904	-0.777195	0.471107	-0.0305233	-0.118928	0.351614	0.428526	0.014996	0.424158	0.50944	0.0405229	0.518448	0.523857	0.291807	0.539084	0.516927	0.87107	0.281602	3.97492	0.703988	1.02237	0.92896	0.882478	1.2791	2.26475	1.40406	0.287364	0.467874	0.183181	2.13408	2.71	2.44563	-0.317887	-0.105769	0.247989	0.795819	0.875382	1.13482	2.18345	0.194444	1.5637
	PF3D7_0318300	N/A	conserved Plasmodium protein		0.419038	0.335935	-0.411997	0.123805	0.12903	0.162109	0.873013	0.43006	-0.0103769	0.458165	0.42486	1.75222	0.104906	0.084213	0.479339	-0.389071	2.06377	0.409005	0.869296	0.0141855	-1.51614	0.613185	2.31649	0.276947	-0.642448	0.478253	1.44165	-1.51292	0.512791	0.393529	0.749863	0.429747	1.97387	3.84172	1.60719	2.97646	-0.0600001	0.628088	0.276072	-0.444276	0.627378	1.72844	0.68454	1.7683	0.877073
	PF3D7_0717200	N/A	conserved Plasmodium protein		-1.67857	-2.28701	-0.0758146	0.531171	0.214439	0.671884	0.191941	1.11181	0.184922	-0.139096	0.896587	0.414816	0.81958	0.828596	0.397058	0.920864	0.52649	1.27852	0.351431	0.381385	1.12739	0.991097	0.888607	-1.05055	1.3966	1.04261	0.0527507	1.30371	0.501767	1.47351	1.11864	2.00236	1.6099	0.947395	2.2286	3.31511	-0.190227	-2.19052	-1.13447	0.250765	1.12499	0.174519	0.724575	1.26205	1.50536
	PF3D7_1423700	N/A	conserved Plasmodium protein		-2.26354	-0.673717	0.203339	-0.52978	0.0511018	-0.302615	-0.739489	-0.02799	-0.473533	-1.57218	-1.49309	0.524294	-0.477931	-0.180309	-0.666185	-0.245579	-2.929	-0.103693	1.65194	-0.449959	0.288862	1.07733	0.417618	0.538539	1.40514	1.44737	-0.490411	1.15142	0.248359	0.0502979	0.223233	-0.389732	0.970854	1.18623	1.95535	2.6209	-0.768323	-0.0404908	0.251922	0.26971	0.643886	0.438431	0.424313	1.32924	2.67202
	PF3D7_0425100	N/A	Plasmodium exported protein (hyp6)		-0.391692	0.179466	0.233087	0.302265	0.26201	0.00131309	-0.152179	0.954183	-0.259367	0.673542	-0.0236004	0.169629	0.031993	2.89422	0.129457	0.246337	0.414406	0.0242891	0.66718	0.66656	2.39487	1.46363	4.42389	1.50727	0.758223	2.0417	0.930566	0.985518	2.02332	0.00179935	1.24078	0.634851	1.58299	3.95077	1.98256	2.41557	-0.110233	-0.534851	-4.94696	0.284832	0.551122	0.3256	0.0842734	3.81109	1.7315
	PF3D7_1444100	N/A	conserved Plasmodium protein		0.394105	0.219933	0.0741608	-0.375621	0.178595	2.76759	0.00544314	2.66033	-0.101617	0.529081	0.763577	0.953138	0.296412	0.278716	0.105741	0.521796	0.0799869	0.800876	1.43156	2.58352	0.911471	0.53362	0.585393	0.909335	1.0634	1.17781	0.595143	1.91625	0.35356	0.31631	0.955146	0.5339	0.31034	0.738865	1.41324	2.80091	-0.341389	0.950576	0.0471624	0.349958	0.895114	0.236989	0.454843	0.789667	0.765636
	PF3D7_0527600	N/A	conserved Plasmodium protein		-0.0035096	0.0783973	0.17467	0.718235	0.171721	0.433572	0.771555	-0.103323	0.415037	0.645368	0.577964	0.328475	0.678072	0.783508	0.703927	0.620328	0.211777	0.524338	0.42096	0.765644	0.0646994	0.442124	1.15767	0.372604	-1.35614	0.476644	1.12463	-3.34126	0.204526	2.9132	0.640791	2.30844	0.594304	0.522897	2.44479	3.33803	-0.133537	0.702695	0.325058	1.05087	0.813491	1.05841	0.741934	0.792693	-0.138456
	PF3D7_1002500	N/A	conserved protein		0.214142	0.146557	0.485999	0.215793	0.032249	-0.0896978	0.486758	0.0119487	0.193067	0.230099	0.763577	-0.0331875	-0.0167623	0.388182	0.583175	1.9968	0.652349	0.718498	0.724945	0.196153	1.30353	1.07482	2.20102	0.72453	1.14975	0.47369	1.56304	-0.0478153	3.80159	0.695584	0.970253	2.00472	0.23816	1.56457	2.22806	3.42625	-0.0114574	0.310821	0.204813	0.68348	1.07225	1.69074	0.821476	1.70386	0.9521
	PF3D7_0803600	N/A	conserved Plasmodium protein		0.514673	0.384215	0.159258	0.165414	0.273427	-0.241701	0.0263219	0.371781	0.163981	0.251228	0.236927	0.458061	-0.52042	0.455844	0.171949	0.110653	0.704429	0.327977	0.63697	-0.618615	2.49003	0.245788	1.39029	-0.00550266	1.45738	0.62709	0.871877	0.808229	2.18868	-0.0676655	0.510445	1.32033	-0.31639	1.02499	2.6101	3.2887	1.23193	0.460961	0.228959	0.378433	0.49795	0.782983	1.7047	1.16497	1.74196
	PF3D7_1446700	N/A	conserved Plasmodium protein		-0.383829	0.0644504	0.194966	-0.103168	0.322618	0.296536	0.70448	0.364086	-0.097096	0.0394355	0.558019	0.846222	0.382653	0.412078	1.21876	0.383289	3.63583	0.872014	0.628221	-0.0919116	0.947039	0.403137	1.13197	1.99844	1.56796	0.788394	0.942623	0.861683	1.69586	1.43293	0.994099	-0.0849516	0.522983	2.06406	2.06791	3.09894	-0.27784	0.485908	0.146849	0.382456	1.23593	0.402354	2.16259	1.04511	1.98656
	PF3D7_0827600	N/A	conserved Plasmodium protein		-0.234854	-0.279587	0.292065	-0.183024	0.164278	-0.301528	0.0663627	1.31266	0.0480457	0.15746	0.784005	0.188771	0.486447	0.0895443	0.0447831	0.868723	-0.131704	1.07299	0.16743	0.794177	1.66609	0.572753	0.35772	2.73749	0.213215	0.0138619	2.04568	0.799441	-0.559988	0.255179	0.805414	0.934326	2.78303	1.44147	0.988489	2.29351	0.123652	0.00305887	-0.153191	0.332378	0.0313174	0.528299	0.362501	0.123558	1.03634
	PF3D7_0815500	N/A	conserved Plasmodium protein		0.391817	0.0385935	0.0613204	0.669903	-0.0232027	-0.793497	0.196861	-0.0254612	0.314778	0.383582	0.306321	-0.111492	0.719542	0.781216	0.763242	0.528467	-0.167717	0.246332	0.703033	1.4109	0.18367	1.7124	1.85473	0.385275	1.08481	0.391544	0.971597	-1.59049	0.408255	1.81618	3.3717	0.813046	2.29715	2.32976	3.32134	2.53208	-0.475876	0.388946	1.2533	0.911682	0.501768	1.1513	0.119349	0.731719	0.814848
	PF3D7_0313800	N/A	conserved Plasmodium protein		-0.481127	-0.394081	0.229812	0.62736	0.246145	-0.237978	-0.199068	4.24568	-0.499549	-0.0577635	-0.586195	0.186091	0.339402	-1.18478	0.260531	-0.635231	-0.67804	0.0485774	-0.363903	0.817677	0.721778	0.258009	0.543472	1.217	2.07948	0.64797	-0.0630162	1.05918	2.73554	1.76715	3.22197	0.383348	0.348029	1.81624	1.25434	1.4923	-0.423963	1.01769	-0.434106	0.00855599	0.659068	0.06304	0.541013	0.881356	3.00294
	PF3D7_0410900	N/A	conserved Plasmodium protein		-1.32996	0.0205442	-0.509889	-0.416476	0.400028	0.667921	-0.43078	-0.0847761	-0.0773696	-0.42648	0.0352933	0.259039	-1.48798	0.354665	0.330408	-0.493329	-0.206536	0.0413338	0.682896	0.238797	0.477668	0.0449904	0.249626	0.195575	0.985842	0.0240048	-0.130884	0.568405	0.677716	0.281182	0.481215	1.11286	0.705553	1.2418	1.01681	0.774057	-0.361787	-2.32145	-0.0157545	0.260997	0.297271	0.66098	0.732903	1.79873	0.781991
	PF3D7_0108300	ARP	conserved Plasmodium protein		-0.793649	-0.488438	-0.734564	-0.0689909	-0.289165	-0.793497	-0.126603	-0.731597	-0.410473	-0.31426	-0.458816	-1.33484	-0.355817	-0.953457	-0.0453772	-1.06651	-0.253186	0.353547	0.102573	-0.903898	-3.28085	-0.312642	-1.48156	-0.774651	-1.35614	0.354938	-0.0973224	-2.57138	-0.476268	2.94842	0.16665	-0.0441354	4.67338	0.264687	-1.03292	1.6332	-0.538901	-0.312458	0.0417199	-0.455002	-0.316352	-0.584777	-0.150401	0.0285178	0.88038
	PF3D7_1476600	N/A	Plasmodium exported protein		-0.250604	-0.984459	-0.0838019	-0.203962	-0.039305	0.118858	0.771251	-0.047816	-0.0144497	0.121105	0.111935	-0.0319174	0.323831	-0.0804838	0.144169	2.09386	-0.36983	-1.30466	-0.0545677	0.157636	0.0933198	0.00389079	0.147781	1.27976	0.134102	0.128358	0.293804	0.12683	0.214565	1.45375	0.290693	0.23591	0.325223	-0.303491	0.729494	0.419789	-0.353818	0.00436784	0.211953	-0.0102549	-0.14754	0.842584	0.214891	1.87291	0.84115
	PF3D7_0522400	N/A	conserved Plasmodium protein		-0.464448	0.269406	-0.0104514	0.571967	0.178881	0.417138	0.808184	0.946475	-0.186479	-0.0943763	0.571346	-0.05513	0.545543	0.113657	0.0405229	0.496499	0.0781936	0.265109	0.00186384	-0.338134	0.437795	0.237395	1.16691	-0.0274711	1.26679	0.75803	0.106658	0.741847	0.429566	-0.438113	0.129451	0.536349	-0.517747	1.4791	0.856566	1.73958	0.00516889	-0.384103	0.32916	0.330658	0.498587	0.310705	0.668841	1.27022	1.12409
	PF3D7_1215400	N/A	conserved Plasmodium protein		-0.289006	-0.514518	0.555669	0.043514	0.144767	0.795105	-0.0510282	0.435577	-0.0614281	0.241161	0.670661	0.300668	0.140916	0.0503542	0.0977477	0.0259666	1.12237	0.0795531	0.764607	-0.0631352	0.629775	0.276696	1.88721	2.81341	0.491853	1.40711	1.03068	0.764584	0.102074	0.234722	-0.0418202	0.424469	0.796108	3.29759	2.08595	2.66917	-0.383659	0.12216	0.0197426	-0.117369	0.762947	-0.222207	0.179305	0.931638	2.02879
	PF3D7_1021700	N/A	conserved Plasmodium membrane protein		-1.01257	0.147691	-0.140037	-1.0309	-0.00686214	0.673862	-0.370407	0.23082	0.309339	-0.0566342	0.453933	1.17671	0.0133358	0.21901	0.253353	0.262434	1.1627	0.16424	1.85418	0.0328851	1.04528	0.166079	1.77394	1.12968	0.921841	0.60713	-1.10816	0.232875	0.247159	0.213584	0.742842	0.100777	1.04802	1.23339	1.04166	2.32242	-0.458364	-0.592438	0.376405	0.0076882	0.510006	0.530786	1.03246	0.77444	1.64201
	PF3D7_0521400	N/A	conserved protein		-0.608183	-0.995645	-0.157085	0.145799	0.265377	0.5715	-0.302879	0.0411935	-0.194183	-0.139096	-0.154606	0.488717	0.0810091	0.636585	-0.155701	-0.184297	-0.257709	1.58952	-0.0296343	0.0867943	0.587242	0.0449904	0.159989	0.221501	0.764872	0.806866	0.768988	0.843236	0.158045	1.46794	0.0967851	0.0073735	0.184484	0.430248	1.21664	1.00514	-0.0700978	0.0980918	0.084254	0.0697035	0.233257	-0.067866	0.957558	0.696608	2.13668
	PF3D7_0630400	N/A	conserved Plasmodium protein		-0.000500849	0.361907	0.178073	0.941226	0.489019	-0.0796675	0.474149	0.387047	0.225193	0.690456	0.564698	-0.464651	0.329034	0.501108	0.448245	0.491386	0.493231	0.283645	0.678665	0.643997	0.141178	0.376377	1.48377	0.945951	0.768184	0.926212	1.58724	-0.981001	0.296708	0.689855	0.749863	0.20193	0.719099	1.45849	2.47658	2.65363	-0.147168	0.335049	0.80096	0.31531	0.80579	0.542563	0.50963	-0.0384741	1.76456
	PF3D7_1137600	N/A	conserved Plasmodium protein		-0.000500849	0.0910318	0.462472	0.257754	-0.00588757	0.400514	0.251672	-0.166	-0.269506	0.232872	0.482432	-1.49807	-0.217174	0.435585	0.213225	0.203207	-0.186996	-0.429642	0.292294	-0.0485321	-0.0248319	0.528125	0.300851	1.55622	0.758223	0.935222	0.568644	0.634554	0.278032	1.04881	0.559217	0.352183	-0.329346	1.98044	0.915572	1.09326	-0.22965	-0.223836	0.0700663	0.401741	0.129724	0.285331	1.22081	2.05522	0.308021
	PF3D7_0529400.2	N/A	conserved Plasmodium protein		0.0468049	-0.42298	0.249352	0.95256	0.139492	0.582069	0.112809	-0.513923	0.445108	2.32457	0.0110458	0.490611	0.47958	1.0059	1.76071	0.730028	0.574347	1.86177	1.65064	0.438603	1.05987	0.984092	0.787476	1.00312	1.89936	1.15351	2.44748	0.775819	1.03761	0.532314	3.08919	0.823778	0.196155	0.840677	1.43122	1.25652	-0.735308	1.04872	0.129851	1.49231	1.99917	1.07895	1.13771	0.818904	1.22948
	PF3D7_1319900	N/A	conserved Plasmodium protein		-0.311202	-0.321649	0.115563	-0.678283	0.192247	-0.00184034	0.465512	0.161488	-0.126279	0.181157	0.3103	0.0818709	-0.6914	0.229134	-0.122642	-0.217401	0.0121044	0.00207433	-0.0526621	-0.0631352	0.914532	-0.288203	0.701135	0.216997	0.629357	0.234123	0.389757	1.07465	0.35356	0.234722	1.43405	-0.340978	4.15746	0.459394	1.23076	2.2859	-0.0704145	-0.133996	-0.0969655	0.418161	0.776144	0.801001	0.485636	-0.0628812	0.971658
	PF3D7_0722800	N/A	conserved protein		-2.26354	-0.0618451	0.189919	-0.715564	0.368058	-0.223181	0.0692077	0.290898	-0.102523	0.0320234	0.015928	-0.358522	0.354816	-0.230298	0.539585	-0.0715499	-1.003	0.139578	0.0517891	-0.0700588	0.407693	-0.00126845	2.34829	0.022049	0.370687	0.206239	0.137143	0.470055	0.205762	1.42145	0.781038	1.39778	1.68591	-1.00954	1.22209	1.72095	-0.0770811	-0.846362	-0.00585843	0.597273	0.366963	1.27555	4.86819	0.554979	1.11158
	PF3D7_1442700	N/A	conserved Plasmodium protein		0.257515	0.259296	-0.620811	-0.0533941	0.155115	0.371563	0.312999	0.348573	0.358226	0.304932	0.986384	0.374345	0.171413	0.288431	0.242519	0.0746405	0.309785	0.390121	0.339153	0.157406	0.727012	0.228953	0.817101	0.942837	1.02237	0.409926	0.644419	0.575158	0.320859	0.586762	0.502154	0.22235	0.815575	1.62691	0.582847	2.73882	-0.0292007	0.363372	0.376766	0.3744	0.22057	0.336818	0.890106	0.319307	0.559167
	PF3D7_1470100	N/A	conserved Plasmodium protein		-0.0216951	-1.69389	0.016408	-0.0215296	0.297969	0.278453	0.0752315	-0.0103806	0.248116	0.318922	-1.54967	0.596444	1.90687	-0.0440246	-0.117981	-2.58757	-0.0125253	0.0218376	0.0987782	-0.337089	0.720029	0.277788	1.30295	0.796149	1.20457	0.209472	0.825425	0.725384	0.266236	1.6422	0.292181	2.78243	0.097265	2.69703	1.25008	2.19678	-0.159918	-0.0584127	0.244045	0.318112	0.563963	0.151966	0.307511	0.600588	1.60612
	PF3D7_0317300	N/A	conserved Plasmodium protein		-2.26354	-0.256177	-2.90769	0.642172	0.30086	1.73481	0.742829	0.394621	0.094533	-0.158349	-1.54967	2.90103	0.102474	1.29004	0.337214	-0.364142	1.82482	0.546679	-0.158441	0.258275	0.49924	0.392593	1.23872	0.274473	0.703904	0.721589	0.103976	0.181902	1.3373	0.757143	0.973255	0.478949	1.41892	0.264687	2.30552	2.18813	-0.0992053	0.166554	0.328415	0.34447	0.425089	0.561813	0.802177	-1.30501	0.787402
	PF3D7_1408700	N/A	conserved protein		-0.94739	-0.213314	-0.320327	-0.3846	-0.137202	-0.144404	-0.117414	0.662682	-0.149497	-0.0121716	0.082599	0.206983	-0.0851365	0	-0.244358	0.472482	0.161852	0.212334	-0.0414512	-0.139364	0.350066	-0.0125681	0.655946	0.811593	0.724514	1.16121	0.370919	0.50069	0.124462	0.523752	1.1771	0.109574	0.89729	1.27292	1.48295	2.08062	-0.380907	0.0749864	0.295638	0.238242	0.310756	0.0204667	0.398845	0.310889	0.663919
	PF3D7_1444100	N/A	conserved Plasmodium protein		-1.09361	-0.602692	0.329566	-0.360778	-0.0875572	0.324501	-0.0797432	0.305032	-0.189363	0.720409	1.43583	1.63378	0.628627	0.429744	-0.117981	0.152283	0.375509	0.487501	-0.0241067	0.221182	0.525508	0.554489	2.05076	1.34043	1.21917	0.416934	0.731257	1.20583	0.189615	-0.33329	0.808196	1.08414	3.97763	-1.56975	2.23831	1.82556	1.1025	0.296792	-1.57262	0.454279	0.56	-0.196444	0.523662	0.387947	1.63511
	PF3D7_1473000	N/A	conserved Plasmodium protein		-2.26354	-0.0496594	0.340236	-0.698668	0.317955	0.0200903	-0.0576042	0.489617	-0.161719	-2.00562	0.834381	0.332706	-2.62842	0.683973	2.78829	-0.817793	-2.929	1.43411	0.00996889	0.522115	0.442045	0.349112	0.732568	-2.91729	2.37721	0.136966	-1.23313	1.044	0.58104	1.59598	0.563208	-0.0539247	0.142204	2.91258	2.13527	3.32899	-0.488517	-3.32145	-0.805368	0.425977	0.922672	2.73358	-0.284566	1.06527	2.11776
	PF3D7_1470100	N/A	conserved Plasmodium protein		-0.572001	0.135926	-0.231876	-1.13565	-0.0393981	0.273245	-0.285622	0.471828	-0.0352441	0.219883	3.11709	1.11295	0.215983	0.225767	0.0321594	0.8927	1.90237	0.310005	0.376724	0.387716	0.424971	0.29676	3.40402	0.990357	1.18982	0.516078	0.471607	0.297782	0.477417	0.213584	0.784461	0.124841	0.77378	1.03592	1.94749	1.59883	-0.0568591	-0.469448	0.392885	0.190097	0.86455	0.20577	0.527149	0.815932	1.11608
	PF3D7_1013600	N/A	conserved Plasmodium protein		-0.263535	-0.449036	-0.0941672	0.339094	0.144475	0.252222	-0.0365214	-0.13296	1.14005	0.299651	0.875253	0.0333079	0.50421	0.117295	-0.00178795	0.0306736	0.317406	1.25366	0.558555	0.169948	0.829504	0.415589	0.685158	0.726342	1.40088	1.07274	2.00432	0.708451	0.708553	0.159341	1.96875	0.692342	-0.361302	1.30939	1.63686	3.43602	0.0204167	0.279061	-0.531476	-0.0892457	0.764273	0.254529	0.741934	2.78701	2.0108
	PF3D7_0113200	N/A	Plasmodium exported protein		-0.337536	-0.226971	-0.205034	0.876932	0.31977	-2.19403	-0.230095	0.686014	0.95521	-3.73245	0.9764	0.138551	-0.0194095	0.124545	0.133372	0.433915	0.640246	1.64951	0.939933	1.35514	1.86119	1.03502	-1.21852	0.812019	0.134426	2.60345	0.822166	1.03244	1.22234	-0.329407	1.49381	1.57299	0.971608	0.398621	0.950113	2.0739	-0.18336	0.357751	0.0271056	-0.498724	0.081637	0.266929	0.648174	-0.214125	0.419186
	PF3D7_1308400	N/A	Plasmodium exported protein		-0.879485	-0.0887544	-0.882663	-0.847978	-0.347022	0.17613	-0.0365214	2.8853	-0.294133	-0.243164	0.780889	0.232114	-0.582677	0.705887	-0.0903246	-0.122897	-0.00490202	0.29384	-0.187495	-0.326688	-0.128143	-0.261789	2.84972	2.70146	3.75029	1.24613	-0.0615103	3.32745	0.0257662	0.357847	0.292181	1.13187	0.660393	-0.162094	2.29522	2.31246	-0.271273	-0.157948	0.191768	0.445334	0.113595	0.0764868	0.0960602	-0.0237595	3.62418
	PF3D7_0707500	N/A	Plasmodium exported protein		0.190718	-0.0737265	-0.378087	-0.258719	-0.0843379	-0.082791	0.203542	-0.0156819	-0.33023	0.0332801	0.0531809	0.110768	0.131322	0.651929	0.155341	2.2087	-0.325294	0.134558	0.285275	0.189847	0.0151355	0.055614	0.0725195	1.14886	0.08485	0.256467	0.56222	0.382509	0.402923	1.48412	0.505456	0.303997	0.569628	1.35101	0.816245	2.05565	-0.123309	0.64578	0.00325862	-0.317565	0.147929	-0.13595	1.46038	0.00712443	0.461902
	PF3D7_1454200	N/A	Plasmodium exported protein		-0.994502	0.29352	0.0202046	-0.704278	0.0507896	-0.342036	0.256982	0.362156	0.00400368	-0.151099	0.286255	0.589389	1.08871	0.503891	0.14117	1.10285	0.0907	-0.319854	-0.275055	-0.0875145	0.314584	-0.206548	2.11895	0.785326	0.103288	0.272956	-0.252758	0.657297	1.69542	1.98006	0.0857299	-0.305463	0.217947	-0.936535	1.09012	0.656851	-0.334907	-0.0242557	0.308914	0.627526	0.335572	-0.186266	0.505216	0.170216	0.959413
	PF3D7_0301400	N/A	Plasmodium exported protein		-1.0745	-0.321649	0.205008	0.0490821	0.0305084	-0.212182	-0.132762	0.0745797	-0.0827228	0.177323	-0.862608	-0.158224	-0.169353	-0.0278598	0.231603	0.620328	3.24172	-0.130711	0.41385	0.360939	0.749473	0.477237	0.748031	-4.26779	-0.26529	0.477717	0.377041	0.920958	0.729324	0.258139	0.344133	0.121583	-0.759333	0.840677	0.444328	1.36592	-0.318263	0.0105447	-0.531476	-0.0301292	0.181428	0.64016	0.0901788	0.591928	1.0442
	PF3D7_1208100	N/A	conserved Plasmodium protein		-0.333744	0.0636493	-0.298883	-0.209513	-0.0743865	-1.06971	-0.167113	-0.141149	-0.133668	-0.124824	-0.193525	-0.403556	-0.240919	-0.754149	-0.244358	-0.473198	-0.0770031	-0.851405	-0.170603	-0.52884	2.33929	-0.304449	-1.48156	0.0469111	-0.0574855	-0.165235	0.0972502	-0.223648	-0.349251	-0.555682	-0.307281	-0.0749502	0.102787	0.0870009	0.225348	0.490856	-0.425583	-0.151522	0.131133	-0.202172	0.492523	0.151966	-0.0417956	0.252743	0.0270008
	PF3D7_1346500	N/A	conserved Plasmodium protein		-2.26354	0.684096	0.126172	-0.0629722	-0.00426474	-2.19403	0.128986	0.309045	-0.240299	-0.218959	-1.32316	0.406812	0.182397	0.550389	0.213225	-0.524062	0.334032	-2.53398	-0.184409	0.217633	0.182401	0.041138	0.266904	-0.392005	0.0498485	-0.0363584	-0.134838	0.263605	0.18461	0.216243	-0.271302	0.0593785	-0.423447	-2.54061	0.878805	0.94589	-0.431673	0.515487	-0.0825309	0.373053	-0.179103	-0.250204	0.37195	-2.96636	-0.200439
	PF3D7_0726400	N/A	conserved Plasmodium membrane protein		-0.841302	-0.146443	-0.379121	0.461895	0.279835	-0.0273191	-0.220224	-0.594094	-0.036975	0.170588	-0.0037008	0.216172	-0.869793	-0.0686166	0.231603	0.0791916	-0.533939	-0.70616	-0.170603	-0.628801	0.560131	-0.154081	0.0243336	0.0410996	0.933691	0.236343	0.425099	0.627778	0.551213	-0.533175	0.625604	0.185382	-0.382364	1.01153	1.14505	1.75287	0.194993	-0.118246	-0.140641	0.0596905	0.568824	-0.160301	0.724575	0.72064	0.840197
[truncated: 19 more columns]
