# Supplementary material for: Cytolytic circumsporozoite-specific memory CD4+ T cell clones are expanded during Plasmodium falciparum infection
Source: Nat Commun. 2023 Nov 25;14:7726. doi: 10.1038/s41467-023-43376-y (PMC10673885; doi:10.1038/s41467-023-43376-y)
Supplement: Supplementary file 5 — Supplementary Data 2 [file 41467_2023_43376_MOESM5_ESM.xlsx]

## Sheet: Sheet1
	Probe ID	Gene ID	Gene symbol	Description	Susceptible	Protected age-matched	Protected
	PF11_0240e2s5	PF3D7_1122900	N/A	dynein heavy chain, putative	3.07825	3.5256	5.24011		overlapping IgG reactivity (value > 1.0)
	PFB0915w-e2s1	PF3D7_0220000	LSA3	liver stage antigen 3	2.97119	3.50054	5.18055
	PF07_0053 (PFB0915we2s1)	PF3D7_0713900	N/A	conserved Plasmodium protein, unknown function	2.22448	2.58327	4.63171
	PFI1735c (PFE1590w)	PF3D7_0935900	REX1	ring-exported protein 1	2.9847	3.05539	4.29014
	PFI1475w-s2	PF3D7_0930300	MSP1	merozoite surface protein 1	2.71075	2.9121	4.36182
	PFB0310c.1o2	PF3D7_0207000	MSP4	merozoite surface protein 4	2.3122	3.07194	4.13886
	PFI1735ce2s1	PF3D7_0935900	REX1	ring-exported protein 1	3.07629	2.94957	4.0651
	PFF0995c.1o1	PF3D7_0620400	MSP10	merozoite surface protein 10	2.94277	2.58205	4.25367
	PFB0300c	PF3D7_0206800	MSP2	merozoite surface protein 2	2.67922	2.60894	3.68358
	PF10_0351.1o1	PF3D7_1035900	MAAP	merozoites-associated armadillo repeats protein	1.87076	2.38341	3.80169
	PFD0115c.2o2	PF3D7_0402400	GEXP18	Plasmodium exported protein, unknown function	3.18386	3.12565	3.30955
	PF13_0076.2o2	PF3D7_1302000	PTP6	EMP1-trafficking protein	2.36355	3.11899	3.08189
	PF10_0356.1o2	PF3D7_1036400	LSA1	liver stage antigen 1	2.23253	2.66921	3.35773
	PFD0995ce2s1	PF3D7_0420700	VAR	erythrocyte membrane protein 1, PfEMP1	2.85998	2.65783	3.30197
	PFI1755c.2o2	PF3D7_0936300	REX3	ring-exported protein 3	1.22698	2.21283	3.45454
	PF08_0137e2s1	PF3D7_0801000	N/A	Plasmodium exported protein (PHISTc), unknown function	2.96803	2.42442	3.31762
	PF10_0024.2o2	PF3D7_1002000	N/A	Plasmodium exported protein (hyp2), unknown function	2.67736	2.78107	2.96703
	PFB0310c-e1	PF3D7_0207000	MSP4	merozoite surface protein 4	1.76419	1.95962	3.44647
	PF07_0006.2o2	PF3D7_0702300	STARP	sporozoite threonine and asparagine-rich protein	2.15127	2.40735	3.09698
	PF10_0138-s2	PF3D7_1014100	MSA180	merozoite surface protein MSA180	1.28713	1.47427	3.57295
	MAL13P1.176e1s2	PF3D7_1335300	RH2b	reticulocyte binding protein 2 homologue b	1.52831	2.25139	3.06795
	PFB1045w	PF3D7_0223300	N/A	erythrocyte membrane protein 1 (PfEMP1), exon 2	2.63351	2.62741	2.82198
	PF08_0141e2s1	PF3D7_0800200	VAR	erythrocyte membrane protein 1, PfEMP1	2.97136	2.61396	2.70449
	PF10_0401e2s1	PF3D7_1040800	RIF	rifin	2.28695	2.4969	2.56336
	PF08_0034	PF3D7_0823300	GCN5	histone acetyltransferase GCN5	1.13142	2.13092	2.73874
	MAL7P1.176-s2	PF3D7_0731500	EBA175	erythrocyte binding antigen-175	1.06823	1.83901	2.87431
	PFL0075w.1o1	PF3D7_1201500	N/A	GPN-loop GTPase, putative	1.31534	1.31932	3.19525
	PF10_0025.2o2	PF3D7_1002100	PTP5	EMP1-trafficking protein	2.11137	2.54962	2.30304
	PF13_0003-s2	PF3D7_1300300	VAR	erythrocyte membrane protein 1, PfEMP1	2.3034	2.3812	2.40664
	PFL0015ce2s1	PF3D7_1200300	RIF	rifin	2.21993	2.46879	2.32998
	PF14_0746.2o2	PF3D7_1477500	N/A	Plasmodium exported protein (PHISTb), unknown function	2.075	1.7907	2.73333
	PF11_0268_1o4	PF3D7_1125800	N/A	kelch domain-containing protein, putative	2.305	2.06116	2.54944
	PFB0305c.1o2	PF3D7_0206900.2	MSP5	merozoite surface protein 5	1.41188	2.19149	2.45011
	PFC1080c.2o2	PF3D7_0324100	MC-2TM	Pfmc-2TM Maurer's cleft two transmembrane protein	2.56679	2.40951	2.30804
	PF10_0352.1o1	PF3D7_1036000	MSP11	merozoite surface protein 11	1.91087	1.94899	2.60126
	PF07_0048e2s1	PF3D7_0711700	VAR	erythrocyte membrane protein 1, PfEMP1	2.29789	2.21927	2.31834
	PF10_0138-s1	PF3D7_1014100	MSA180	merozoite surface protein MSA180	1.72456	1.39295	2.85029
	PFF0845c-s3	PF3D7_0617400	VAR	erythrocyte membrane protein 1, PfEMP1	1.25658	2.0064	2.44035
	MAL8P1.84_1o5	PF3D7_0815500	N/A	conserved Plasmodium protein, unknown function	2.37851	2.08562	2.37951
	PFD1120c.1o1	PF3D7_0423700	ETRAMP4	early transcribed membrane protein 4	1.79778	2.27609	2.24412
	PF14_0016.1o1	PF3D7_1401400	ETRAMP14	early transcribed membrane protein 14.1	2.74742	2.18196	2.30178
	PF10_0223.1o1	PF3D7_1023000	N/A	conserved Plasmodium protein, unknown function	1.2061	2.132	2.32934
	PF14_0201 (PF10_0138s1)	PF3D7_1420700	P113	surface protein P113	1.81883	1.71747	2.5311
	PF10_0342.1o1	PF3D7_1035100	N/A	probable protein, unknown function	1.19379	1.41928	2.69796
	PF07_0007e1s1	PF3D7_0702400	SEMP1	small exported membrane protein 1	1.8644	1.99237	2.32638
	PFI0010ce2s1	PF3D7_0900200	RIF	rifin	2.10956	2.25384	2.0899
	PF10_0356-e1	PF3D7_1036400	LSA1	liver stage antigen 1	2.38668	2.03608	2.21163
	PF08_0140e2s1	PF3D7_0800300	VAR	erythrocyte membrane protein 1, PfEMP1	2.0511	1.8821	2.30547
	PF08_0107e2s1	PF3D7_0808600	VAR	erythrocyte membrane protein 1, PfEMP1	2.15418	1.81867	2.29201
	PF10_0250	PF3D7_1025500	N/A	conserved Plasmodium protein, unknown function	1.07392	1.57335	2.44477
	PF10_0075e1s2	PF3D7_1007700	AP2-I	AP2 domain transcription factor AP2-I	1.65242	2.0004	2.10269
	PFI1720w.1o2	PF3D7_0935600	GIG	gametocytogenesis-implicated protein	1.80546	1.76374	2.24681
	PF11_0037e2s1	PF3D7_1102500	GEXP02	gametocyte exported protein 2	1.44631	1.9132	2.11949
	PFC1065we2s1	PF3D7_0323800	N/A	conserved Plasmodium protein, unknown function	1.83519	1.59423	2.32491
	PFE0040ce2s1	PF3D7_0500800	MESA	mature parasite-infected erythrocyte surface antigen	0.725624	0.953635	2.70781
	PFB0345c_2o4	PF3D7_0207700	SERA4	serine repeat antigen 4	1.53931	1.81194	2.14929
	MAL13P1.230e1s1	PF3D7_1300200	RIF	rifin	1.53861	1.55296	2.29556
	PF14_0102e1s1	PF3D7_1410400	RAP1	rhoptry-associated protein 1	1.81396	2.03541	1.97192
	PFB0100ce2s1	PF3D7_0202000	KAHRP	knob-associated histidine-rich protein	1.29523	1.73585	2.13466
	PFE1505w.2o2	PF3D7_0530100	SYN6	SNARE protein, putative	1.81405	1.76698	2.06352
	PFI0240c-e1s1	PF3D7_0904900	CuTP	copper-transporting ATPase	1.09686	2.10472	1.80624
	MAL13P1.176e1s1	PF3D7_1335300	RH2b	reticulocyte binding protein 2 homologue b	1.31052	1.49377	2.19803
	PF10_0348e1s1	PF3D7_1035700	DBLMSP	duffy binding-like merozoite surface protein	1.11674	1.27368	2.25107
	PF10_0224e1s4	PF3D7_1023100	N/A	dynein heavy chain, putative	0.857896	1.32661	2.1744
	MAL7P1.58.2o2	PF3D7_0713100	MC-2TM	Pfmc-2TM Maurer's cleft two transmembrane protein	1.43469	2.05219	1.68905
	MAL13P1.413.1o2	PF3D7_1370300	MAHRP1	membrane associated histidine-rich protein 1	0.766447	1.33614	2.1483
	PF11_0373_5o5	PF3D7_1136200	N/A	conserved Plasmodium protein, unknown function	1.29569	1.68025	1.91323
	PFL1070ce1s1	PF3D7_1222300	GRP94	endoplasmin, putative	1.08619	1.5659	1.92165
	MAL13P1.174.1o1	PF3D7_1334800	MSRP2	MSP7-like protein	1.46119	1.74511	1.80305
	PF07_0006-e2	PF3D7_0702300	STARP	sporozoite threonine and asparagine-rich protein	1.15962	1.46051	1.96524
	PFB0305c-e1	PF3D7_0206900.1	MSP5	merozoite surface protein 5	0.915164	1.64305	1.82233
	PF11_0506-s1	PF3D7_1149000	Pf332	antigen 332, DBL-like protein	1.18176	1.17634	2.10925
	PF10_0019.1o1	PF3D7_1001500	ETRAMP10	early transcribed membrane protein 10.1	1.52574	1.29948	2.02817
	PF14_0741.1o1	PF3D7_1477000	N/A	Plasmodium exported protein (hyp17), unknown function, pseudogene	1.27991	1.72644	1.73149
	PFL0590ce1s1	PF3D7_1211900	ATP4	non-SERCA-type Ca2+ -transporting P-ATPase	1.49221	1.67884	1.7046
	PFD1037w	PF3D7_0422100	N/A	transmembrane emp24 domain-containing protein, putative	1.44202	1.32764	1.91993
	PF14_0344e1s1	PF3D7_1436300	PTEX150	translocon component PTEX150	0.592619	1.30142	1.93391
	PFE0055ce3s1	PF3D7_0501100.1	HSP40	heat shock protein 40, type II	1.14231	0.871487	2.19877
	PF10_0281.1o1	PF3D7_1028700	MTRAP	merozoite TRAP-like protein	1.572	1.24525	1.95641
	PFA0125ce1s2	PF3D7_0102500	EBA181	erythrocyte binding antigen-181	1.30096	1.33165	1.89938
	PFL1055c.1o1	PF3D7_1221900	N/A	conserved Plasmodium membrane protein, unknown function	0.853245	1.50647	1.72201
	PF10_0017.2o2	PF3D7_1001300	N/A	Plasmodium exported protein (PHISTa), unknown function	1.55389	1.38139	1.78695
	PF07_0129e1s1	PF3D7_0731600	ACS5	acyl-CoA synthetase	1.50251	0.993899	2.00985
	PFD0085c.1o1	PF3D7_0401900	ACS6	acyl-CoA synthetase	1.28361	1.31611	1.75748
	PFI0610w_2o7	PF3D7_0912500	N/A	SAP domain-containing protein, putative	1.072	1.42639	1.68266
	MAL8P1.209.1o1	PF3D7_0701000	N/A	erythrocyte membrane protein 1 (PfEMP1), pseudogene	1.15892	1.62492	1.54314
	PF10_0374e4s1	PF3D7_1038400	Pf11-1	gametocyte-specific protein	0.701312	1.31381	1.7355
	PFL2610we2s1	PF3D7_1254100	N/A	stevor	1.39961	1.42378	1.63311
	PF11_0267_6o6	PF3D7_1125700	N/A	kelch domain-containing protein, putative	0.814418	1.47258	1.59328
	PF10_0356-e2s2	PF3D7_1036400	LSA1	liver stage antigen 1	1.04748	1.35201	1.66351
	PFB0915w-e2s2	PF3D7_0220000	LSA3	liver stage antigen 3	1.226	1.14745	1.76904
	PF14_0326e2s4	PF3D7_1434500	N/A	dynein-related AAA-type ATPase, putative	1.82888	1.78429	1.31607
	PFI1640c_4o4	PF3D7_0933900	N/A	conserved Plasmodium protein, unknown function	1.06954	1.13377	1.7168
	PF10_0138 (PF10_0356e2s2)	PF3D7_1014100	MSA180	merozoite surface protein MSA180	1.02364	1.34428	1.57312
	PF10_0323e1s1	PF3D7_1033200	ETRAMP10.2	early transcribed membrane protein 10.2	1.00493	1.3357	1.56421
	PFE0055ce4s1	PF3D7_0501100.2	HSP40	heat shock protein 40, type II	1.27021	0.877205	1.85913
	PFC0180ce4s1	PF3D7_0304000	IMC1a	inner membrane complex protein 1a, putative	0.726263	0.426106	2.1491
	PF13_0226.1o1	PF3D7_1341800	IMC1k	inner membrane complex protein 1k, putative	1.18482	1.15594	1.65819
	PFL0555ce1s1	PF3D7_1211200	N/A	conserved Plasmodium protein, unknown function	0.718219	0.945714	1.77526
	PFD1235w_DBL4	PF3D7_0425800	VAR	erythrocyte membrane protein 1, PfEMP1	0.899759	1.29712	1.51553
	PF14_0407-s2	PF3D7_1442900	ARFGEF	Sec7 domain-containing protein ARFGEF, putative	0.673138	0.950596	1.73911
	PFE0305w.1o1	PF3D7_0506200	TBP	TATA-box-binding protein	1.53435	1.1597	1.59686
	PF11_0351e1s1	PF3D7_1134000	HSP70-3	heat shock protein 70	1.08038	1.50919	1.36976
	PFE0340c.1o1	PF3D7_0506900	ROM4	rhomboid protease ROM4	0.832576	1.44798	1.40301
	MAL7P1.14e1s1	PF3D7_0703700	N/A	conserved protein, unknown function	0.804064	1.07724	1.6395
	MAL13P1.19e1s1	PF3D7_1303800	N/A	conserved Plasmodium protein, unknown function	0.831416	0.913172	1.72745
	PFC0085ce2s1	PF3D7_0301700	N/A	Plasmodium exported protein, unknown function	1.30159	1.37367	1.4287
	MAL8P1.100.1o2	PF3D7_0812000	N/A	conserved protein, unknown function	0.491224	0.50985	1.98157
	PFL2430c	PF3D7_1250600	N/A	translation initiation factor eIF-2B subunit beta, putative	1.05273	1.26983	1.4888
	PFE1600we2s1	PF3D7_0532300	N/A	Plasmodium exported protein (PHISTb), unknown function	0.659099	0.879809	1.74044
	PF13_0253_1o3	PF3D7_1347700	ECT	ethanolamine-phosphate cytidylyltransferase	1.18592	1.19376	1.51488
	PFB0340ce2s1	PF3D7_0207600	SERA5	serine repeat antigen 5	0.705201	0.919328	1.68689
	PFE0060w-e2	PF3D7_0501200	PIESP2	parasite-infected erythrocyte surface protein	1.338	1.19727	1.50539
	PF11_0395e1s4	PF3D7_1138400	GCalpha	guanylyl cyclase alpha	0.914156	0.404303	2.01651
	PF10_0322-s2	PF3D7_1033100	AdoMetDC/ODC	S-adenosylmethionine decarboxylase/ornithine decarboxylase	0.895598	1.32089	1.41713
	PFC0440ce1s3	PF3D7_0310500	DHX57	ATP-dependent RNA helicase DHX57, putative	0.827421	1.13451	1.5301
	PFE0575c.1o1	PF3D7_0511600	ARNP	apical rhoptry neck protein	0.942803	0.993274	1.60107
	PFD0945c.1o1	PF3D7_0419500	N/A	conserved Plasmodium membrane protein, unknown function	1.02556	0.995445	1.5988
	PFI1475w-s1	PF3D7_0930300	MSP1	merozoite surface protein 1	0.521819	1.2643	1.40768
	PFD0310w	PF3D7_0406200	Pfs16	parasitophorous vacuole membrane protein S16	1.34802	1.00218	1.55376
	PF13_0275e2s1	PF3D7_1353100	N/A	Plasmodium exported protein, unknown function	1.27084	1.49602	1.2216
	PFI0460w	PF3D7_0909500	SPM1	subpellicular microtubule protein 1, putative	0.971263	1.07147	1.48091
	PFB0150ce2s3	PF3D7_0203200	N/A	conserved Plasmodium protein, unknown function	1.10494	0.927455	1.57173
	PF10_0020.2o2	PF3D7_1001600	XL2	exported lipase 2	1.16034	0.953507	1.55262
	PF14_0475.1o1	PF3D7_1449900	N/A	conserved protein, unknown function	0.980453	0.882616	1.58539
	PF14_0015.2o2	PF3D7_1401300	EH2	epoxide hydrolase 2	1.04382	1.18696	1.37674
	PF11_0506-s4	PF3D7_1149000	Pf332	antigen 332, DBL-like protein	0.802588	0.617805	1.74454
	PF13_0214 (PF14_0170e1s5)	PF3D7_1338300	EF-1gamma	elongation factor 1-gamma, putative	0.99492	0.998972	1.4967
	PF11_0014.2o2	PF3D7_1100800	MC-2TM	Pfmc-2TM Maurer's cleft two transmembrane protein	1.65787	1.50742	1.16097
	PF10_0242e2s2	PF3D7_1024800	EXP3	exported protein 3	0.923307	0.794432	1.60845
	PF13_0073.2o2	PF3D7_1301400	HYP12	Plasmodium exported protein (hyp12), unknown function	0.822689	1.41337	1.20281
	PF14_0626e5s2	PF3D7_1465800	N/A	dynein beta chain, putative	1.16968	1.23891	1.30469
	PFC0210c	PF3D7_0304600	CSP	circumsporozoite (CS) protein	0.704133	0.872982	1.51908
	PFI1520w.1o1	PF3D7_0931300	N/A	conserved Plasmodium protein, unknown function	0.670845	0.8301	1.53148
	PFB0915we2s2	PF3D7_0220000	LSA3	liver stage antigen 3	1.04608	0.82891	1.52905
	PF07_0053e1s4	PF3D7_0713900	N/A	conserved Plasmodium protein, unknown function	0.55285	1.38208	1.17032
	PFA0665w_2o4	PF3D7_0113800	N/A	DBL containing protein, unknown function	0.6802	1.21009	1.27815
	MAL7P1.228.2o2	PF3D7_0831700	HSP70x	heat shock protein 70	0.61975	1.0706	1.34924
	PFA0430ce1s1	PF3D7_0711700	VAR	erythrocyte membrane protein 1, PfEMP1	0.69073	0.949513	1.42534
	PFB0310c.2o2	PF3D7_0207000	MSP4	merozoite surface protein 4	0.835867	1.22705	1.24003
	PF13_0270.1o1	PF3D7_1351800.2	N/A	conserved Plasmodium protein, unknown function	0.933736	1.0421	1.34144
	PF11_0540_3o4	PF3D7_1109200	N/A	conserved Plasmodium protein, unknown function	1.26556	1.49856	1.04098
	PFA0410w-s2	PF3D7_0108300	ARP	conserved Plasmodium protein, unknown function	1.16317	1.0853	1.3008
	PF08_0034e1s2	PF3D7_0823300	GCN5	histone acetyltransferase GCN5	0.559897	1.00612	1.34767
	PF11_0509-e2s1	PF3D7_1149200	RESA3	ring-infected erythrocyte surface antigen	0.580472	0.95501	1.34966
	PF13_0003_CIDR1	PF3D7_1300300	VAR	erythrocyte membrane protein 1, PfEMP1	0.976707	0.973168	1.32859
	PF13_0197	PF3D7_1335100	MSP7	merozoite surface protein 7	0.88682	0.970206	1.3089
	PF08_0054	PF3D7_0818900	HSP70	heat shock protein 70	0.814221	0.829111	1.39554
	PF10_0374e2s1	PF3D7_1038400	Pf11-1	gametocyte-specific protein	0.341009	1.21827	1.11486
	PF07_0029-e2	PF3D7_0708400	HSP90	heat shock protein 90	0.574031	0.818135	1.36758
	PFL0650ce1s1	PF3D7_1213400	N/A	kelch domain-containing protein, putative	1.18229	0.991169	1.23307
	PFF1440w-s5	PF3D7_0629700	SET1	SET domain protein, putative	0.832963	1.29422	1.02902
	MAL7P1.77e1s1	PF3D7_0716300	N/A	conserved protein, unknown function	0.774215	0.821745	1.33106
	PF14_0593e1s1	PF3D7_1462300	N/A	GTP-binding protein, putative	1.04579	1.19811	1.08386
	PFE1000c.1o1	PF3D7_0519900	N/A	conserved protein, unknown function	0.583438	1.0219	1.19694
	PFE0820c.1o1	PF3D7_0516400	PhLP1	phosducin-like protein 1, putative	0.774004	1.26552	1.03845
	PFD0380ce2s2	PF3D7_0407700	N/A	conserved Plasmodium protein, unknown function	0.793289	1.1443	1.11543
	PF08_0108e1s1	PF3D7_0808200	PMX	plasmepsin X	0.415918	0.54969	1.49297
	PFI1770w.2o2	PF3D7_0936600	GEXP5	gametocyte exported protein 5	0.90564	0.974585	1.2145
	PF14_0631e1s2	PF3D7_1466200	EGXP	early gametocyte enriched phosphoprotein EGXP	0.705814	1.12287	1.11082
	PFF1125c.1o1	PF3D7_0623400	PlasMei2	MEI2-like RNA-binding protein, putative	1.34173	1.02497	1.14633
	PF13_0044e2s1	PF3D7_1308200	cpsSII	carbamoyl phosphate synthetase	1.0062	1.02953	1.13671
	PF11_0521_DBL2bC2	PF3D7_1150400	VAR	erythrocyte membrane protein 1, PfEMP1	0.684647	0.799009	1.27681
	PFD1145c.2o2	PF3D7_0424100	RH5	reticulocyte binding protein homologue 5	0.52765	0.702002	1.33259
	MAL6P1.1_CIDR2	PF3D7_0632800	VAR	erythrocyte membrane protein 1, PfEMP1	0.308754	0.851776	1.21699
	PFE1355ce2s1	PF3D7_0527200	USP14	ubiquitin carboxyl-terminal hydrolase 14	0.931589	0.768396	1.26344
	PFC0005w_DBL2	PF3D7_0300100	VAR	erythrocyte membrane protein 1, PfEMP1	0.485426	0.96781	1.13015
	PF11_0008e1s3	PF3D7_1100200	VAR	erythrocyte membrane protein 1, PfEMP1	0.456124	0.941614	1.14679
	PFF1420w.1o1	PF3D7_0629300	PL	phospholipase, putative	0.217577	0.633207	1.34585
	PFA0410w-s1	PF3D7_0108300	ARP	conserved Plasmodium protein, unknown function	0.641518	0.857979	1.20034
	PFI0580c.2o2	PF3D7_0911900	ICP	falstatin	0.806287	0.879991	1.18033
	PF14_0761.1o1	PF3D7_1479000	ACS1a	acyl-CoA synthetase	0.779911	0.454652	1.45182
	PF07_0108.1o2	PF3D7_0726600	N/A	conserved Plasmodium protein, unknown function	0.422196	1.29185	0.871359
	PFL2505ce8s2	PF3D7_1252100	RON3	rhoptry neck protein 3	0.345567	0.697611	1.25496
	PFI0170we1s2	PF3D7_0903500	NUP138	nucleoporin NUP138, putative	0.70286	1.03232	1.02921
	PFE0565w.1o1	PF3D7_0511400	N/A	conserved Plasmodium protein, unknown function	0.439965	0.894831	1.10412
	PFB0930w.2o2	PF3D7_0220600	N/A	Plasmodium exported protein (hyp9), unknown function	1.2351	1.30625	0.837318
	PFI0260c-s6	PF3D7_0905300	N/A	dynein heavy chain, putative	0.860576	0.965354	1.05544
	PF11_0218_4o4	PF3D7_1121100	N/A	conserved protein, unknown function	0.934054	1.06101	0.984702
	MAL13P1.56e1s1	PF3D7_1311800	M1AAP	M1-family alanyl aminopeptidase	0.205561	0.497403	1.3453
	PF08_0137e2s2	PF3D7_0801000	N/A	Plasmodium exported protein (PHISTc), unknown function	1.16578	1.10712	0.943446
	PF13_0154_1o3	PF3D7_1328300	N/A	conserved protein, unknown function	0.943291	1.17747	0.889308
	PF11_0074_2o6	PF3D7_1106300	XRN1	5'-3' exoribonuclease 1, putative	1.35352	0.968651	1.01561
	PFL1010ce1s3	PF3D7_1221000	SET10	histone-lysine N-methyltransferase, H3 lysine-4 specific	0.766367	1.00121	0.991487
	PF13_0133.1o1	PF3D7_1323500	PMV	plasmepsin V	0.541528	0.68236	1.18728
	PF11_0344	PF3D7_1133400	AMA1	apical membrane antigen 1	0.707534	0.809314	1.09354
	PFE0090we1s2	PF3D7_0501800	CAF1A	chromatin assembly factor 1 subunit A	0.856609	0.870264	1.05207
	PF11_0342e1s2	PF3D7_1133200	N/A	conserved Plasmodium protein, unknown function	0.568749	0.573523	1.24112
	PF10_0216_2o6	PF3D7_1022300	ZIPCO	ZIP domain-containing protein, putative	0.65466	0.896809	1.02824
	PFC0750w.2o2	PF3D7_0317100	B9	6-cysteine protein	0.684311	0.881362	1.03641
	PFI1500w-e2s2	PF3D7_0930800	N/A	conserved Plasmodium membrane protein, unknown function	0.509587	0.825675	1.06605
	PFC0670c.1o1	PF3D7_0315400	N/A	conserved Plasmodium protein, unknown function	0.495005	0.750869	1.11309
	PFI1750c.2o2	PF3D7_0936200	N/A	Plasmodium exported protein (hyp11), unknown function	0.857103	1.01413	0.938145
	MAL7P1.150.1o1	PF3D7_0727200	NFS1	cysteine desulfurase IscS, putative	0.138852	0.174034	1.47617
	PFB0926c.2o2	PF3D7_0220500	N/A	Plasmodium exported protein (hyp2), unknown function	0.595394	0.588168	1.19673
	PF08_0021.1o1	PF3D7_0826300	N/A	SPRY domain, putative	0.76892	0.907408	0.978691
	PF10_0211e1s2	PF3D7_1021700	N/A	conserved Plasmodium membrane protein, unknown function	0.65768	0.79707	1.04929
	PFD0380c (PFL1385ce1s1)	PF3D7_0407700	N/A	conserved Plasmodium protein, unknown function	0.230542	0.673912	1.09939
	PFB0932w.2o2	PF3D7_0220700	N/A	Plasmodium exported protein (hyp9), unknown function	0.582658	1.05232	0.853219
	PFC0005w_CIDR2	PF3D7_0300100	VAR	erythrocyte membrane protein 1, PfEMP1	0.30127	0.568453	1.16415
	PFI1265we1s1	PF3D7_0925800	UPF2	regulator of nonsense transcripts 2, putative	1.03158	1.18547	0.75938
	PF07_0126e1s1	PF3D7_0730300	ApiAP2	AP2 domain transcription factor AP2-L, putative	0.621189	0.769821	1.00735
	PFL0470we1s1	PF3D7_1209400	CIA1	cytosolic iron-sulfur protein assembly protein 1, putative	0.711303	0.659369	1.06854
	PFL1180w.2o2	PF3D7_1224500	ASF1	histone chaperone ASF1, putative	0.980025	1.14269	0.749103
	PF14_0316e1s1	PF3D7_1433500	TOP2	DNA topoisomerase 2	0.423866	0.815431	0.95965
	PFE0935ce1s1	PF3D7_0518700	PUF1	mRNA-binding protein PUF1	0.710141	0.718407	1.01967
	PFL0185c-e3	PF3D7_1203700	NAPL	nucleosome assembly protein	0.359554	0.616659	1.08172
	PFL0440ce1s1	PF3D7_1208800	N/A	zinc finger protein, putative	0.7079	0.641444	1.05224
	PF11_0471.1o1	PF3D7_1146000	RSA4	ribosome assembly protein 4, putative	0.68555	1.01912	0.804657
	PFE0040ce2s2	PF3D7_0500800	MESA	mature parasite-infected erythrocyte surface antigen	0.25923	0.605963	1.06873
	MAL13P1.234-e1s1	PF3D7_1346400	N/A	VPS13 domain-containing protein, putative	0.62273	0.605823	1.06831
	PF10_0021.2o2	PF3D7_1001700	N/A	Plasmodium exported protein (PHISTc), unknown function	0.545909	0.692539	1.00591
	PF14_0563.1o1	PF3D7_1459000	DBP5	ATP-dependent RNA helicase DBP5	0.361029	0.414157	1.1857
	MAL13P1.24.1o1	PF3D7_1304300	N/A	conserved Plasmodium protein, unknown function	0.900982	0.982717	0.808836
	MAL13P1.250.2o2	PF3D7_1349600	N/A	conserved Plasmodium protein, unknown function	1.03442	1.01702	0.78336
	PF13_0208.1o2	PF3D7_1337300	N/A	exoribonuclease, putative	0.41914	0.690527	0.989061
	MAL7P1.58	PF3D7_0713100	MC-2TM	Pfmc-2TM Maurer's cleft two transmembrane protein	0.501566	1.11546	0.711561
	PF10_0148.1o1	PF3D7_1015100	N/A	CWC16 domain-containing protein, putative	0.639166	0.926691	0.8314
	PFF0845c-s4	PF3D7_0617400	VAR	erythrocyte membrane protein 1, PfEMP1	0.722399	0.680804	0.987764
	PF14_0114.1o1	PF3D7_1411600	Obg1	GTP-binding protein Obg1	0.315971	0.596234	1.04015
	PF08_0123.1o1	PF3D7_0804600	N/A	tRNA pseudouridine synthase, putative	0.336687	0.645458	1.00677
	PF14_0061.1o1	PF3D7_1406400	PPR1	pentatricopeptide repeat-containing protein 1	0.295826	0.740579	0.934554
	PF11_0008 (PFD0995ce1s2)	PF3D7_1100200	VAR	erythrocyte membrane protein 1, PfEMP1	0.533396	0.54377	1.06079
	PFL0615w.1o1	PF3D7_1212400	N/A	tetratricopeptide repeat protein, putative	0.986996	0.847107	0.864453
	PF14_0495-s1	PF3D7_1452000	RON2	rhoptry neck protein 2	0.588207	0.36983	1.16883
	PFI0105c_2o3	PF3D7_0902200	FIKK9.3	serine/threonine protein kinase, FIKK family	0.434307	0.693987	0.954243
	PF08_0033.1o1	PF3D7_0823500	IMC1i	inner membrane complex protein 1i, putative	0.188671	0.356541	1.15534
	MAL7P1.173.2o2	PF3D7_0731200	N/A	Plasmodium exported protein, unknown function	1.10036	0.925812	0.783453
	PFL1135c.1o2	PF3D7_1223600	N/A	conserved Plasmodium protein, unknown function	1.07999	0.818139	0.835852
	PFE1465we9s1	PF3D7_0529400.2	N/A	conserved Plasmodium protein, unknown function	0.710589	0.741587	0.883852
	PF10_0124-e1s2	PF3D7_1012700	NIF4	NLI interacting factor-like phosphatase, putative	0.701816	0.807593	0.834867
	PFL2520we4s2	PF3D7_1252400	RH3	reticulocyte binding protein homologue 3, pseudogene	0.293403	0.495555	1.00225
	PF13_0003e1s2	PF3D7_1300300	VAR	erythrocyte membrane protein 1, PfEMP1	0.390952	0.74734	0.835038
	PF14_0060.1o1	PF3D7_1406300	GDPD	glycerophosphodiester phosphodiesterase	0.771432	0.714679	0.849443
	PFC0810ce3s1	PF3D7_0318300	N/A	conserved Plasmodium protein, unknown function	0.618381	0.80831	0.786523
	MAL7P1.84.1o2	PF3D7_0717200	N/A	conserved Plasmodium protein, unknown function	0.680292	0.23994	1.14814
	PFA0510we1s3	PF3D7_0110500	BDP3	bromodomain protein 3, putative	0.50327	0.552177	0.932724
	PF14_0397_3o3	PF3D7_1441800	VPS60	vacuolar protein sorting-associated protein 60, putative	0.932907	0.664507	0.858325
	PF14_0228e1s1	PF3D7_1423700	N/A	conserved Plasmodium protein, unknown function	0.0556514	0.72637	0.809815
	PFD1200c.2o2	PF3D7_0425100	N/A	Plasmodium exported protein (hyp6), unknown function	0.982261	0.310866	1.05873
	PFE0090we1s1	PF3D7_0501800	CAF1A	chromatin assembly factor 1 subunit A	0.457028	0.821382	0.725474
	PFL0275w (PF11_0008e1s1)	PF3D7_1205500	N/A	zinc finger protein, putative	0.381059	0.572416	0.881867
	PF14_0419e6s1	PF3D7_1444100	N/A	conserved Plasmodium protein, unknown function	0.813389	0.455464	0.940485
	PFE1375c_6o10	PF3D7_0527600	N/A	conserved Plasmodium protein, unknown function	0.578463	0.678138	0.79046
	PF11_0506e1s1	PF3D7_1149000	Pf332	antigen 332, DBL-like protein	0.800978	0.658496	0.783527
	PFF1325c.1o1	PF3D7_0627300	RNF5	E3 ubiquitin-protein ligase RNF5, putative	0.381031	0.472202	0.903748
	PF10_0029_1o3	PF3D7_1002500	N/A	conserved protein, unknown function	0.868678	0.905001	0.615162
	MAL8P1.143_14o15	PF3D7_0803600	N/A	conserved Plasmodium protein, unknown function	0.624354	0.855649	0.640078
	PF14_0444 (PF14_0445.1o2)	PF3D7_1446700	N/A	conserved Plasmodium protein, unknown function	0.852243	0.892814	0.602049
	PFI1425w.2o2	PF3D7_0929000	TAF7	transcription initiation factor TFIID subunit 7, putative	0.272509	0.710816	0.713516
	PFD1235w_CIDR1	PF3D7_0425800	VAR	erythrocyte membrane protein 1, PfEMP1	0.517082	0.736379	0.687948
	PF11_0294e1s1	PF3D7_1128300	PFK11	ATP-dependent 6-phosphofructokinase	0.220619	0.700617	0.701295
	MAL8P1.18.2o2	PF3D7_0827600	N/A	conserved Plasmodium protein, unknown function	0.632076	0.584117	0.772193
	MAL13P1.210.1o1	PF3D7_1341600	GPI10	GPI mannosyltransferase 3	0.779928	1.00069	0.499598
	PF11_0506-s6	PF3D7_1149000	Pf332	antigen 332, DBL-like protein	0.434332	0.891531	0.569632
	MAL8P1.84_3o5	PF3D7_0815500	N/A	conserved Plasmodium protein, unknown function	0.785489	0.669733	0.706907
	PF14_0633e1s1	PF3D7_1466400	ApiAP2	AP2 domain transcription factor AP2-EXP	0.475003	0.549998	0.775454
	PF14_0315-e2s5	PF3D7_1433400	PHD2	PHD finger protein PHD2, putative	0.483287	0.493161	0.790939
	MAL13P1.234-e1s4	PF3D7_1346400	N/A	VPS13 domain-containing protein, putative	0.483622	0.475178	0.79831
	PFB0345c_4o4	PF3D7_0207700	SERA4	serine repeat antigen 4	0.448275	0.593303	0.710073
	PF14_0099_1o7	PF3D7_1410100	N/A	alpha/beta hydrolase, putative	0.24608	0.0295422	1.06892
	PFC0575w_5o5	PF3D7_0313800	N/A	conserved Plasmodium protein, unknown function	0.587955	0.629822	0.678014
	PFD0540c_1o1	PF3D7_0410900	N/A	conserved Plasmodium protein, unknown function	0.174271	0.285834	0.897957
	PF10_0078-s2	PF3D7_1008000	HDA2	histone deacetylase 2	0.44779	0.787741	0.571616
	PF10_0224 (PF14_0201-e2)	PF3D7_1023100	N/A	dynein heavy chain, putative	0.372772	0.330779	0.857028
	PF10_0301.1o1	PF3D7_1030800	N/A	calmodulin, putative	0.368042	0.585749	0.680942
	PFL0625c-s1	PF3D7_1212700	EIF3A	eukaryotic translation initiation factor 3 subunit A, putative	0.684892	0.728387	0.583579
	PF14_0649-e2s1	PF3D7_1468100	N/A	MORC family protein, putative	0.330931	0.465896	0.753291
	PFA0410w-s3	PF3D7_0108300	ARP	conserved Plasmodium protein, unknown function	-0.307045	-0.1234	1.1337
	PF07_0073e1s1	PF3D7_0717700	N/A	serine--tRNA ligase, putative	0.73206	0.588073	0.671415
	PF14_0315-e2s3	PF3D7_1433400	PHD2	PHD finger protein PHD2, putative	0.508463	0.43931	0.765432
	PF14_0736-e2	PF3D7_1476600	N/A	Plasmodium exported protein, unknown function	0.165293	0.521475	0.709643
	PF14_0052.1o1	PF3D7_1405500	CBWD1	COBW domain-containing protein 1, putative	0.425542	0.713044	0.561368
	PFL1740w	PF3D7_1236000	N/A	vesicle transport v-SNARE protein VTI1, putative	0.715489	0.609169	0.623466
	PF11_0226-s1	PF3D7_1121800	N/A	peptidase M16, putative	0.342692	0.668007	0.582798
	PFI0105c (PFF1000w.1o1)	PF3D7_0902200	FIKK9.3	serine/threonine protein kinase, FIKK family	0.334832	0.366014	0.765833
	PF08_0024.1o1	PF3D7_0825700	CryPH	crystalloid-specific PH domain-containing protein, putative	0.696736	0.616909	0.592095
	PF08_0020e1s2	PF3D7_0826500	UBE4B	ubiquitin conjugation factor E4 B, putative	0.522805	0.803858	0.469102
	PF14_0051e1s1	PF3D7_1405400	MutS	DNA mismatch repair protein, putative	0.595093	0.582338	0.593085
	PFL0275we1s1	PF3D7_1205500	N/A	zinc finger protein, putative	0.185829	0.588231	0.575757
	PF14_0031e4s2	PF3D7_1403300	N/A	tetratricopeptide repeat protein, putative	0.383618	0.554023	0.596875
	PFB0010w	PF3D7_0200100	VAR	erythrocyte membrane protein 1, PfEMP1	0.827996	0.637544	0.537758
	PF10_0369e2s1	PF3D7_1037600	XPB	TFIIH basal transcription factor complex helicase XPB subunit, putative	0.329679	0.567078	0.579608
	PFA0195w.1o1	PF3D7_0103900	PIESP15	parasite-infected erythrocyte surface protein	0.457471	0.575398	0.546203
	PFE1120w-e4s2	PF3D7_0522400	N/A	conserved Plasmodium protein, unknown function	0.362735	0.467605	0.615716
	MAL13P1.234-e1s3	PF3D7_1346400	N/A	VPS13 domain-containing protein, putative	0.589852	0.306448	0.708693
	PFL1410c-s1	PF3D7_1229100	MRP2	multidrug resistance-associated protein 2	0.302988	0.802416	0.385703
	PF07_0064.1o1	PF3D7_0715800	DMT1	drug/metabolite transporter DMT1, putative	0.388184	0.487873	0.575524
	PFL0745c.1o1	PF3D7_1215400	N/A	conserved Plasmodium protein, unknown function	0.648864	0.466978	0.587787
	PF10_0211e2s2	PF3D7_1021700	N/A	conserved Plasmodium membrane protein, unknown function	0.445989	0.482019	0.572589
	PF10_0350.1o1	PF3D7_1035800	M712	probable protein, unknown function	1.03877	0.374253	0.635035
	PFE1075c.1o1	PF3D7_0521400	N/A	conserved protein, unknown function	0.263662	0.520355	0.538639
	PF10_0214-e2	PF3D7_1022000	N/A	RNA-binding protein, putative	0.249773	0.329138	0.658106
	PFE1010we1s1	PF3D7_0520100	PPM9	protein phosphatase PPM9, putative	0.515556	0.534417	0.520746
	PFF1475c.1o1	PF3D7_0630400	N/A	conserved Plasmodium protein, unknown function	0.614732	0.650389	0.444902
	PFB0335ce3s1	PF3D7_0207500	SERA6	serine repeat antigen 6	0.403878	0.627893	0.459253
	PF13_0165 (PFI0925we1s1)	PF3D7_1330800	N/A	RNA-binding protein, putative	0.219154	0.569476	0.488978
	PF11_0188e1s1	PF3D7_1118200	N/A	heat shock protein 90, putative	0.388481	0.329002	0.636997
	PF11_0007_CIDR2	PF3D7_1100100	VAR	erythrocyte membrane protein 1, PfEMP1	0.0169408	0.351614	0.614988
	PF08_0084.1o1	PF3D7_0812700	SNRPC	U1 small nuclear ribonucleoprotein C, putative	0.173025	0.147591	0.733215
	PF08_0115e1s1	PF3D7_0806500	N/A	DnaJ protein, putative	0.168294	0.418944	0.55743
	PFL0130c-e1	PF3D7_1202600	NEMF	nuclear export mediator factor NEMF, putative	0.199063	0.595087	0.442033
	PF11_0388	PF3D7_1137600	N/A	conserved Plasmodium protein, unknown function	0.323776	0.553826	0.463172
	MAL13P1.246_3o4	PF3D7_1348800	N/A	E1-E2 ATPase, putative	0.11956	0.462275	0.522358
	PFC0805we1s2	PF3D7_0318200	RPB1	DNA-directed RNA polymerase II subunit RPB1	0.492292	0.435992	0.529002
	PF14_0495-s2	PF3D7_1452000	RON2	rhoptry neck protein 2	0.345311	0.480461	0.499921
	PF14_0678e3s1	PF3D7_1471100	EXP2	exported protein 2	0.197752	0.154645	0.705817
	PF11_0142e4s1	PF3D7_1113400	DSK2	ubiquitin domain-containing protein DSK2, putative	0.370055	0.604244	0.407322
	PFL1040w.1o1	PF3D7_1221600	N/A	protein TSSC1, putative	-0.10969	0.0249432	0.780049
	PFE1465we5s1	PF3D7_0529400.2	N/A	conserved Plasmodium protein, unknown function	0.89548	0.825747	0.254363
	MAL13P1.107-s2	PF3D7_1319900	N/A	conserved Plasmodium protein, unknown function	0.357005	0.330161	0.570642
	PF14_0402e1s3	PF3D7_1442400	KIC9	protein KIC9	0.013834	0.429464	0.504565
	PF07_0094.1o1	PF3D7_0722800	N/A	conserved protein, unknown function	0.231613	0.755687	0.288806
	PF14_0405e2s2	PF3D7_1442700	N/A	conserved Plasmodium protein, unknown function	0.49423	0.499424	0.4462
	PFA0130c_2o3	PF3D7_0102600	FIKK1	serine/threonine protein kinase, FIKK family	0.458338	0.447925	0.44765
	PF11_0513.2o2	PF3D7_1149600	N/A	DnaJ protein, putative	0.683306	0.441764	0.450207
	PF14_0668e1s3	PF3D7_1470100	N/A	conserved Plasmodium protein, unknown function	0.409685	0.439691	0.449674
	PFC0760c-s3	PF3D7_0317300	N/A	conserved Plasmodium protein, unknown function	0.482018	0.272312	0.548558
	PF11_0395e1s5	PF3D7_1138400	GCalpha	guanylyl cyclase alpha	0.266375	0.3883	0.461888
	MAL13P1.385.1o1	PF3D7_1343900	PRPF4	U4/U6 small nuclear ribonucleoprotein PRP4, putative	0.496522	0.316246	0.499097
	PF13_0150e2s1	PF3D7_1329000	N/A	DNA-directed RNA polymerase III subunit RPC1, putative	0.137517	0.257157	0.523878
	PF14_0631e1s3	PF3D7_1466200	EGXP	early gametocyte enriched phosphoprotein EGXP	0.226524	0.448187	0.387227
	PF14_0640.1o1	PF3D7_1467200	WDR79	WD repeat-containing protein 79, putative	0.362066	0.191548	0.553201
	PFF0785w_1o5	PF3D7_0616200	NDC80	kinetochore protein NDC80, putative	0.179924	0.635131	0.265959
	PFE0335w-e1	PF3D7_0506800	TCF25	transcription factor 25, putative	0.247396	0.250625	0.509242
	PF14_0377-e1	PF3D7_1439800	N/A	vesicle-associated membrane protein, putative	0.703089	0.684041	0.216055
	PF14_0084e3s2	PF3D7_1408700	N/A	conserved protein, unknown function	0.308148	0.307451	0.457344
	PF07_0080	PF3D7_0719700	RPS10	40S ribosomal protein S10, putative	0.216856	0.179972	0.529842
	PF14_0419e7s1	PF3D7_1444100	N/A	conserved Plasmodium protein, unknown function	0.57647	0.465551	0.329734
	PF07_0102.1o1	PF3D7_0724200	TAP42	type 2A phosphatase-associated protein 42, putative	0.346312	0.406016	0.351817
	PF14_0698.1o1	PF3D7_1473000	N/A	conserved Plasmodium protein, unknown function	0.230507	0.55583	0.247639
	PFL2120we1s2	PF3D7_1244100	N/A	N-alpha-acetyltransferase 15, NatA auxiliary subunit, putative	0.0338371	0.325427	0.391541
	PF14_0668e1s2	PF3D7_1470100	N/A	conserved Plasmodium protein, unknown function	0.608952	0.476821	0.269049
	PF10_0143e1s1	PF3D7_1014600	ADA2	transcriptional coactivator ADA2	0.0757147	0.34304	0.338555
	MAL13P1.121_1o4	PF3D7_1322000	N/A	nucleoside-diphosphatase, putative	0.142546	0.328807	0.329127
	PF10_0133-s2	PF3D7_1013600	N/A	conserved Plasmodium protein, unknown function	0.623632	0.679325	0.0943682
	PFI0105c (MAL13P1.156.1o1)	PF3D7_0902200	FIKK9.3	serine/threonine protein kinase, FIKK family	-0.181282	0.131077	0.434205
	PF11_0158e1s1	PF3D7_1114900	N/A	filamin domain-containing protein, putative	0.0488482	0.25677	0.339223
	PFA0630c.2o2	PF3D7_0113200	N/A	Plasmodium exported protein, unknown function	0.492227	0.0210324	0.491332
	PF14_0170e1s3	PF3D7_1417200	N/A	NOT family protein, putative	0.0142915	0.279777	0.31867
	PF07_0035e1s1	PF3D7_0709100	N/A	Cg1 protein	-0.0258809	-0.0320712	0.516873
	PFE1025ce1s1	PF3D7_0520400	N/A	single-stranded DNA-binding protein, putative	0.154262	0.225749	0.299323
	PFL0600w.1o1	PF3D7_1212100	PPP1	peripheral plastid protein 1, putative	-0.0957466	-0.0274349	0.457576
	MAL13P1.39e4s1	PF3D7_1308400	N/A	conserved Plasmodium protein, unknown function	0.568797	0.469529	0.132915
	PFL0830we1s1	PF3D7_1217200	MRD1	multiple RNA-binding domain-containing protein 1, putative	-0.172207	0.0787454	0.366325
	PF10_0360_5o9	PF3D7_1036800	ACT	acetyl-CoA transporter, putative	0.311795	0.206191	0.281827
	MAL7P1.224.2o2	PF3D7_0707500	N/A	conserved Plasmodium protein, unknown function	0.357411	0.340508	0.192471
	PF11_0418e1s2	PF3D7_1140700	N/A	chromo domain-containing protein, putative	-0.0354376	0.171513	0.292138
	MAL13P1.148e3s2	PF3D7_1329100	MyoF	myosin F, putative	0.140519	0.195369	0.261853
	PFC0955w-e1	PF3D7_0321600	DDX42	ATP-dependent RNA helicase DDX42, putative	0.317196	0.56755	0.00480066
	PF14_0186e1s1	PF3D7_1419200	ATrx1	thioredoxin-like protein, putative	0.220133	0.284428	0.180799
	PF14_0464.1o1	PF3D7_1448600	VTI1	SNARE protein, putative	0.721086	0.162896	0.259282
	PF13_0267	PF3D7_1350900	ApiAP2	AP2 domain transcription factor AP2-O4, putative	0.157567	0.191874	0.239511
	PFD0710w.1o1	PF3D7_0414700	N/A	GTP-binding protein, putative	0.216861	0.230278	0.193035
	PF14_0515-s1	PF3D7_1454200	N/A	conserved Plasmodium protein, unknown function	0.283153	0.225287	0.192378
	PF10_0115e1s2	PF3D7_1011800	PREBP	PRE-binding protein	-0.160329	0.00733993	0.317249
	PFI0875w-e2	PF3D7_0917900	BIP	heat shock protein 70	0.293555	0.264996	0.139079
	PF14_0051e4s1	PF3D7_1405400	MutS	DNA mismatch repair protein, putative	0.294498	0.0431296	0.281783
	PF14_0326e2s3	PF3D7_1434500	N/A	dynein-related AAA-type ATPase, putative	0.0127542	-0.074095	0.276953
	PFC0070c.2o2	PF3D7_0301400	N/A	Plasmodium exported protein, unknown function	0.133181	0.162569	0.111497
	PFL_0008_CIDR2	PFL_0008_CIDR2	VAR?		-0.136785	-0.00320865	0.115114
	PFF0905w.1o2	PF3D7_0618700	N/A	trafficking protein particle complex subunit 6A, putative	0.186961	0.028988	0.0818764
	PFA0350c	PF3D7_0107100á	unknown	unknown	-0.0864194	-0.0236326	0.10246
	PFL2535w.2o2	PF3D7_1252700	N/A	Plasmodium exported protein (PHISTb), unknown function	-0.000736015	0.0808494	-0.0412976
	PF14_0626e5s4	PF3D7_1465800	N/A	dynein beta chain, putative	0.0394134	-0.103018	0.0742116
	PFL0545w-e3s1	PF3D7_1211000	N/A	kinesin-X3, putative	-0.0801182	-0.0571301	-0.0738398
	PF13_0153e1s1	PF3D7_1328500	N/A	alpha/beta-hydrolase, putative	-0.409086	-0.130219	-0.0780564
	PFC0400we1s1	PF3D7_0309600	PfP2	60S acidic ribosomal protein P2	-0.192587	0.085039	-0.286381
	PFL0405we2s1	PF3D7_1208100	N/A	conserved Plasmodium protein, unknown function	-0.182139	-0.0195312	-0.225625
	PF13_0245.1o1	PF3D7_1346500	N/A	conserved Plasmodium protein, unknown function	-0.197406	-0.276235	-0.0818317
	MAL7P1.146e5s1	PF3D7_0726400	N/A	conserved Plasmodium membrane protein, unknown function	0.0906305	0.236769	-0.448624
	PFD0430ce3s1	PF3D7_0408700	PLP1	perforin-like protein 1	0.373223	-0.196092	-0.214585
