# Supplementary material for: Cytolytic circumsporozoite-specific memory CD4+ T cell clones are expanded during Plasmodium falciparum infection
Source: Nat Commun. 2023 Nov 25;14:7726. doi: 10.1038/s41467-023-43376-y (PMC10673885; doi:10.1038/s41467-023-43376-y)
Supplement: Supplementary file 6 — Supplementary Data 3 [file 41467_2023_43376_MOESM6_ESM.xlsx]

## Sheet: Sheet1
	Gene ID	Gene Symbol	Description	Expression	Label	Susceptible 1	Susceptible 2	Susceptible 3	Susceptible 4	Susceptible 5	Susceptible 6	Susceptible 7	Susceptible 8	Susceptible 9	Susceptible 10	Susceptible 11	Susceptible 12	Susceptible 13	Susceptible 14	Susceptible 15	Susceptible 16	Susceptible 17	Susceptible 18	Susceptible 19	Susceptible 20	Susceptible 21	Susceptible 22	Susceptible 23	Susceptible 24	Susceptible 25	Susceptible 26	Susceptible 27	Susceptible 28	Susceptible 29	Susceptible 30	Susceptible 31	Susceptible 32	Susceptible 33	Susceptible 34	Susceptible 35	Susceptible 36	Protected age-matched 1	Protected age-matched 2	Protected age-matched 3	Protected age-matched 4	Protected age-matched 5	Protected age-matched 6	Protected age-matched 7	Protected age-matched 8
	PF3D7_0220000	LSA3	liver stage antigen 3	Surface Protein	liver stage antigen 3	2.42856	1.15581	0.803623	0.294203	0.248104	0.642525	1.77958	1.7597	1.4188	0.436829	1.71655	1.89687	3.83614	2.56157	4.85383	4.0546	2.94105	1.32508	0.777006	4.76545	4.54676	2.96804	6.25118	2.5052	3.70142	4.74391	2.59587	3.57961	3.57601	3.65301	3.82001	3.22345	6.29874	5.3337	5.74513	4.72502	0.131701	2.04662	4.06552	3.01646	3.46198	2.82019	4.69988	4.5268
	PF3D7_0935900	REX1	ring-exported protein 1	Surface Protein	ring-exported protein 1	1.47199	0.975929	1.44128	1.59404	1.21431	2.20094	1.42772	2.5012	3.3542	3.15536	0.46465	1.19166	1.83269	3.66659	2.21412	1.5956	3.92407	3.12943	3.4718	2.66929	3.72577	4.05017	4.13944	2.78987	2.64773	3.61597	3.98264	2.81166	3.33187	3.09679	4.57641	5.21446	5.63253	5.06235	5.09272	4.18206	-0.39591	2.5303	2.09546	3.32878	3.01796	3.03879	4.36308	3.69556
	PF3D7_0930300	MSP1	merozoite surface protein 1	Surface Protein	merozoite surface protein 1	0.387985	3.70172	0.639068	0.0996051	0.994853	2.16454	0.474155	1.65351	2.90089	2.76115	2.40675	2.27836	3.16827	-0.255914	2.98821	3.5428	3.22463	4.38646	3.50784	0.935613	3.2222	2.8419	2.67682	3.40905	3.61452	4.181	3.07781	3.77559	2.15396	4.0745	3.47353	3.67425	2.98962	6.59189	2.94305	2.9267	0.638741	2.04987	3.18546	2.41511	4.21383	2.59897	3.68658	3.48261
	PF3D7_0207000	MSP4	merozoite surface protein 4	Surface Protein	merozoite surface protein 4	-0.798867	0.0686718	0.460744	1.87529	2.76568	3.18585	-0.437011	3.43835	1.0629	0.564585	5.06549	0.821922	1.32765	2.56061	0.924437	0.366845	1.02237	0.811606	3.4183	6.12461	0.481473	4.0766	0.467824	3.28857	3.51145	4.03961	4.62265	3.45744	2.97285	2.50111	1.73631	2.61467	2.8043	4.06005	5.35531	2.61909	-0.0735852	2.30265	2.65161	1.11816	1.93766	2.5753	4.65854	2.921
	PF3D7_0620400	MSP10	merozoite surface protein 10	Surface Protein	merozoite surface protein 10	1.21802	0.5478	0.400028	2.95007	-0.200235	0.958759	5.18708	2.62088	1.89996	3.17265	3.99523	3.18561	1.69929	2.47733	1.0185	1.37816	2.9737	3.04819	3.13583	3.43284	3.87836	2.28941	1.10294	3.47478	4.21672	3.21469	3.20801	4.65288	2.73584	3.94868	4.60877	4.22494	5.66586	4.19071	5.29602	4.13139	2.09976	3.1424	-4.94696	1.55878	1.71412	3.82524	2.92059	2.67942
	PF3D7_1035900	MAAP	merozoites-associated armadillo repeats protein	Surface Protein	merozoites-associated armadillo repeats protein	0.206351	0.14368	0.436811	0.877001	1.19334	0.826065	0.754566	0.755208	0.150584	0.681941	1.25806	1.51497	0.54048	2.27889	1.81974	1.37607	1.13443	2.44189	1.74509	1.21137	2.03914	2.24048	3.01168	1.77422	2.50456	0.976664	1.29612	3.67545	2.99039	1.70722	3.03491	3.28459	4.64664	2.67313	5.77937	4.36636	0.644208	1.99832	2.82294	1.23307	0.571078	2.51879	2.0465	1.7088
	PF3D7_0936300	REX3	ring-exported protein 3	Surface Protein	ring-exported protein 3	0.352352	1.50102	0.233546	0.654875	0.844639	1.519	-1.46285	0.86772	-0.344944	-0.330998	0.568736	0.4843	0.224226	1.91448	1.45577	0.963544	1.64386	1.91769	1.30503	0.594579	0.768195	1.80432	1.62226	0.485454	1.78586	2.84724	0.775333	1.03599	2.02923	2.09265	1.60133	1.71387	2.36085	2.88062	2.1822	3.27945	0.193412	0.788749	0.352793	2.65693	1.32996	1.87177	1.88264	3.85943
	PF3D7_1014100	MSA180	merozoite surface protein MSA180	Surface Protein	merozoite surface protein MSA180	1.02335	-0.322729	0.00172391	0.210555	-0.480815	0.00123149	0.178918	0.094533	0.160138	0.178367	0.567061	0.25579	1.35211	0.188693	2.28532	2.15288	0.577429	-0.57321	-0.234826	2.32956	3.88568	1.32198	4.65387	1.03044	1.26793	1.54341	0.628043	1.11079	1.87705	0.763802	0.856808	1.18353	4.74246	3.51836	4.98401	3.02233	-0.224707	-0.166022	3.27655	0.617441	1.3362	0.0357252	2.10892	2.32767
	PF3D7_1335300	RH2b	reticulocyte binding protein 2 homologue b	Surface Protein	reticulocyte binding protein 2 homologue b	0.862435	0.914766	0.186049	1.4106	0.222455	-0.466529	2.35885	0.0284439	0.880777	0.887438	-5.41554	3.15956	0.829904	1.42477	0.743089	1.20041	0.796806	2.15083	1.78587	0.623976	1.37628	1.4504	0.605761	3.25285	2.63564	1.84725	3.93135	3.56547	1.56291	1.64539	3.83674	2.17332	2.65463	5.30931	1.59856	2.98842	0.376909	2.28578	2.26421	0.97728	1.88865	1.80834	3.15866	0.9262
	PF3D7_0500800	MESA	mature parasite-infected erythrocyte surface antigen	Surface Protein	mature parasite-infected erythrocyte surface antigen	-0.472763	-0.243209	0.0259095	0.201481	-0.0811043	-0.033654	0.405283	-0.150433	-0.0915142	0.398148	0.213797	-0.17585	0.405684	0.372586	0.198817	0.139394	1.02791	-0.294783	1.70849	0.985273	0.444075	0.553925	0.347686	0.784851	0.838709	0.281553	0.659775	0.166079	2.69675	-0.535759	2.7267	4.51713	0.181283	1.80138	2.45984	3.65902	0.0260563	0.422714	-4.06726	0.189342	0.383125	1.28492	0.869651	1.675
	PF3D7_1035700	DBLMSP	duffy binding-like merozoite surface protein	Surface Protein	duffy binding-like merozoite surface protein	1.14946	0.111346	0.226452	-0.697578	-0.0349857	0.0710163	0.908861	1.34546	0.246307	0.240048	0.123312	1.02245	0.183963	-0.0320806	1.04591	1.4347	0.658635	3.07718	0.884007	0.531068	0.269902	0.857323	0.143994	3.60118	2.73312	0.706704	0.567779	2.67205	1.7316	1.07525	1.35162	2.9295	1.01855	3.92746	0.837264	3.28363	0.341566	0.122794	0.236601	0.29477	0.135669	1.15619	0.522965	1.34643
	PF3D7_0532300	N/A	Plasmodium exported protein (PHISTb), unknown function	Surface Protein	Plasmodium exported protein (PHISTb)	0.559237	0.24498	0.0357486	-0.499032	0.12388	-0.104866	-0.0651884	-0.12097	0.292143	0.0465338	0.27795	0.452206	1.25018	-0.383936	0.543123	1.8818	0.223171	0.584866	1.74209	1.15638	0.543057	1.44798	0.488689	1.53661	1.31644	0.562794	0.380028	0.961313	1.2247	1.23526	1.04248	1.57943	0.84422	0.351013	0.928271	1.04496	-0.0442971	0.327691	0.183093	1.89551	1.37509	1.47733	-0.152881	1.12953
	PF3D7_1149000	Pf332	antigen 332, DBL-like protein	Surface Protein	antigen 332, DBL-like protein	0.213571	0.501161	-0.0511981	1.33458	-0.0998471	-0.341573	0.0921236	0.30151	0.472391	0.944837	0.0788791	0.329093	0.332883	-0.0197918	0.733407	0.266571	0.269686	0.942835	1.77143	0.0228377	0.625438	0.454026	1.03394	1.73627	0.961397	1.18865	0.50725	0.382447	2.84671	0.774534	0.926768	2.75935	2.75036	1.48078	0.409282	1.96057	0.248753	0.00218557	0.494194	0.357194	0.389536	0.747713	0.915042	0.647747
	PF3D7_1149200	RESA3	ring-infected erythrocyte surface antigen	Surface Protein	ring-infected erythrocyte surface antigen	0.173707	0.438764	-0.017976	-0.873428	0.1991	-0.543207	0.082048	0.0342134	0.450099	-0.0997725	0.298434	0.704835	1.23302	-0.0746632	0.797092	2.23557	0.582885	0.297904	0.341947	0.595548	0.714443	1.74983	1.62543	0.996241	1.16223	0.402923	0.358033	0.0810707	0.378657	0.782448	1.8579	1.03737	1.17245	-0.414522	0.525107	1.61127	0.767797	0.265366	0.654164	0.340321	1.72291	1.97581	0.480847	0.513077
	PF3D7_1100200	VAR	erythrocyte membrane protein 1, PfEMP1	Surface Protein	erythrocyte membrane protein 1, PfEMP1	2.137	0.0315347	-0.123924	0.182789	-0.254074	0.417499	0.541488	-0.132742	0.263478	0.136681	0.111813	0.46444	0.0159203	1.20028	0.490035	-0.278274	0.33985	0.0994957	-0.140391	0.190857	-0.0351831	0.600605	-0.264945	0.494226	0.157417	0.691895	0.604321	-0.109865	-0.156886	0.32075	1.1718	2.10965	-0.246514	1.33419	2.62365	1.43162	-0.188507	0.197088	0.00955662	0.333431	0.599002	3.27038	0.463058	0.936798
	PF3D7_0300100	VAR	erythrocyte membrane protein 1, PfEMP1	Surface Protein	erythrocyte membrane protein 1, PfEMP1	-0.333744	0.140195	0.105324	0.0122647	-0.171459	0.380122	-0.0730191	-0.335071	-0.240686	0.646076	-0.119413	0.626407	-0.289057	1.19201	0.22987	-0.134323	0.864186	0.0609004	-0.721781	1.93008	1.19937	0.118336	-1.37048	0.133644	0.152722	0.178329	-0.303045	-0.111294	0.335245	-0.535759	2.25642	1.00927	-0.313977	1.29127	1.36938	1.66742	-0.00417874	-0.305307	-0.584495	0.0132872	-0.102302	0.365146	0.88264	1.06872
	PF3D7_1122900	N/A	dynein heavy chain, putative	House keeping	dynein heavy chain, putative	2.50782	0.474975	0.984092	0.72368	0.176649	0.257686	1.46246	1.6947	1.95451	1.18293	1.71277	1.89051	4.04247	2.38823	4.77933	4.54567	3.10983	1.13599	2.06418	4.6571	4.65899	3.46956	6.31251	2.88281	3.97391	4.82178	2.53956	3.50221	3.49921	4.11117	3.3998	3.6571	6.22667	5.41225	5.78874	4.81531	0.259914	1.70491	4.08833	2.85563	3.73741	2.81271	4.72567	4.48146
	PF3D7_0823300	GCN5	histone acetyltransferase GCN5	House keeping	histone acetyltransferase GCN5	0.718317	-0.183042	0.0715593	0.143527	0.498984	1.27408	0.918666	0.072227	-0.100042	1.83604	0.795902	0.984146	0.600651	4.75083	-1.15677	0.385245	-1.05749	0.368492	1.32041	0.693357	1.00626	2.55201	1.90298	1.38509	2.48543	1.62742	2.82865	0.833722	1.61812	1.77417	1.77381	1.83469	1.32619	1.59608	1.19163	2.05963	0.0492715	1.4536	0.238109	0.731857	0.325095	0.440845	2.55816	4.27673
	PF3D7_1201500	N/A	GPN-loop GTPase, putative	House keeping	GPN-loop GTPase, putative	-0.252755	-0.127382	0.0844283	0.0843335	0.512751	1.10568	0.867742	0.679759	0.706498	3.14722	0.842331	0.382146	0.949701	-0.235236	2.1078	0.214281	1.15482	0.242285	-0.961924	1.85264	3.16976	1.59169	3.55285	1.54233	-2.58072	1.62835	1.3218	0.689	2.80254	2.12271	1.79884	3.59947	4.12861	0.707322	4.52678	3.39375	0.320107	-3.32145	2.66804	1.16907	0.504356	1.43815	4.1116	1.63515
	PF3D7_1023100	N/A	dynein heavy chain, putative	House keeping	dynein heavy chain, putative	-0.121185	0.148372	0.129175	-0.530283	0.717617	-0.322707	0.185076	0.562068	0.879109	1.29649	0.143955	0.408253	0.24586	-0.529653	0.227994	0.606456	0.959786	1.41098	0.672414	0.594522	0.565538	0.890703	0.0487512	1.24126	1.87317	0.399161	2.00767	0.637596	0.758822	2.546	1.42695	2.71548	-0.00235201	2.94725	2.62401	2.51996	-0.203876	0.533305	0.966978	0.612404	1.6546	0.418377	0.682844	1.09839
	PF3D7_1370300	MAHRP1	membrane associated histidine-rich protein 1	House keeping	membrane associated histidine-rich protein 1	0.482778	-0.585764	0.148273	0.11133	0.682855	0.925416	0.329527	0.258032	-0.100042	0.511211	0.198735	0.544996	0.38104	1.95608	0.0494619	0.601689	-1.03422	-0.203515	2.05761	0.625485	0.243862	1.51489	1.23579	1.13448	1.51133	0.141351	2.82621	0.259668	1.64009	0.985203	0.42623	2.38681	1.14406	0.428406	1.08127	2.69146	-0.232482	0.308492	0.22856	0.55235	0.964067	1.73844	0.400747	2.62
	PF3D7_1222300	GRP94	endoplasmin, putative	House keeping	endoplasmin, putative	0.198517	0.176372	0.0473509	0.368409	0.6169	1.02322	-0.378459	0.403598	0.898531	2.57329	0.417105	-0.0894351	1.1248	1.68806	0.546381	1.41037	0.97728	0.774203	1.43979	0.600248	1.29202	1.44728	1.1972	0.803793	2.55068	1.59195	2.23827	1.13268	1.00087	1.30654	1.06617	2.1318	1.03079	1.75732	1.10966	2.62944	-0.338716	0.252654	0.987552	1.60285	1.16774	2.68361	1.80505	1.15597
	PF3D7_1436300	PTEX150	translocon component PTEX150	House keeping	translocon component PTEX150	0.167202	0.0886653	0.370298	-0.370927	0.0206527	-0.233508	-0.138397	0.270494	0.786066	0.603034	0.156747	0.247555	0.395225	-0.0784816	0.164761	1.07678	0.412164	1.68952	0.825431	0.505648	0.262819	0.722532	-0.133027	0.146036	0.889968	-0.239525	1.85113	0.66457	0.333237	2.50099	0.370687	1.09877	0.270414	1.74575	2.49973	1.39129	0.0986754	0.177971	0.0294366	0.456129	1.74442	0.689692	0.620813	0.850123
	PF3D7_0304000	IMC1a	inner membrane complex protein 1a, putative	House keeping	inner membrane complex protein 1a, putative	-1.80936	0.164414	0.243005	0.304411	-0.498577	0.763577	0.501959	-0.0395753	0.598202	1.56633	2.02054	0.426815	-0.193424	0.467432	0.500259	-0.502862	1.17493	0.165184	-0.380243	0.479339	0.116403	1.51489	0.28569	0.758124	1.55869	0.889382	0.331688	0.507799	1.89252	2.37625	1.63485	3.19354	0.559795	0.373959	1.13616	3.06339	0.470273	-3.32145	0.357546	0.838114	0.606473	1.55476	0.35929	0.404601
	PF3D7_1442900	ARFGEF	Sec7 domain-containing protein ARFGEF, putative	House keeping	Sec7 domain-containing protein ARFGEF, putative	0.16037	1.13736	0.116059	-0.984459	0.108596	0.0466003	0.0170988	0.431269	0.975906	-0.755746	0.303921	0.452847	0.915745	-1.14366	0.644893	1.05932	0.58334	2.73508	1.2702	0.00981617	0.773882	0.673614	0.20657	1.12765	0.989247	0.905423	0.387117	1.95504	0.10836	2.43959	0.751767	0.85281	0.674804	2.65587	0.438383	1.20829	0.375754	0.375008	1.02017	0.552653	0.885598	0.616184	1.05395	1.82154
	PF3D7_0207600	SERA5	serine repeat antigen 5	House keeping	serine repeat antigen 5	0.00190035	-0.00309011	0.361274	0.320052	-0.0408039	-0.319303	0.346346	-0.437932	0.702913	0.158714	0.201233	0.293023	0.284293	0.2647	0.211124	1.09964	0.793665	2.36605	1.20786	0.105808	0.711845	0.809066	1.20687	0.457371	0.790249	-0.245402	0.72192	0.0297	0.511832	3.33621	2.55048	0.854352	2.0172	0.614047	0.69364	2.41038	-0.176941	0.23186	0.385905	1.1025	2.4576	0.539592	0.0878784	0.51887
	PF3D7_0808200	PMX	plasmepsin X	House keeping	plasmepsin X	-0.00542976	0.0630395	-0.308642	-0.315432	-0.598887	-0.186753	-0.2513	0.0308341	0.15499	-0.0979969	-0.0685797	0.311171	-0.0490774	0.00688064	0.120878	0.156433	0.087417	-0.146119	0.409117	-0.0996463	0.227328	0.234799	0.0182921	1.03161	0.414591	-0.281173	1.63078	1.79068	0.855935	0.759109	1.38813	0.707819	0.982926	3.65501	1.05493	1.28938	-0.176517	-0.0300572	0.141692	0.390851	-0.106274	0.171888	0.247118	0.627173
	PF3D7_1252100	RON3	rhoptry neck protein 3	House keeping	rhoptry neck protein 3	-0.220891	-0.49898	0.174446	0.0491538	0.224677	-0.0902376	0.789643	0.759203	0.334816	-1.48156	-0.231523	0.320351	0.828535	0.106622	0.145093	0.0984136	0.379378	-0.120286	0.665941	-0.160486	0.316458	0.0820044	1.19176	0.843236	0.482857	0.039692	0.178736	0.72186	1.38784	0.749863	0.251456	0.877425	0.594959	0.851711	0.489648	1.30858	-0.319015	0.0403212	0.15863	0.824712	1.81579	0.943275	0.722295	0.459111
	PF3D7_1311800	M1AAP	M1-family alanyl aminopeptidase	House keeping	M1-family alanyl aminopeptidase	-1.1525	-0.702925	0.078774	-0.400146	-0.523155	0.450331	0.390928	-0.0266207	0.292003	0.0294046	0.0411935	0.310849	-0.650645	0.26792	0.643678	-0.77268	0.968667	-0.333576	-0.150762	-0.150931	-0.698322	0.0469111	-0.383419	0.758124	-1.0354	0.525713	0.0320771	0.0488324	2.16062	0.670692	0.466163	1.43685	0.328651	0.797105	0.41947	3.21631	-0.274553	-0.0198595	0.206841	1.31962	-0.210226	1.96389	0.498127	0.137858
	PF3D7_0727200	NFS1	cysteine desulfurase IscS, putative	House keeping	cysteine desulfurase IscS, putative	-2.26354	-0.53474	-0.367321	0.021782	-0.297225	-1.54967	-0.38668	-0.319188	-0.403556	0.141373	0.245552	0.722705	-0.402601	0.365251	0.245758	0.298769	-1.35614	0.965795	-4.32229	-0.234234	-0.160714	-0.264183	-0.316748	0.297039	0.296412	0.20823	0.0600915	0.391081	0.273883	1.63132	0.525707	1.50188	3.01866	0.624502	4.03662	2.3051	-0.550783	-0.0419758	1.13284	0.000749725	0.291977	-0.318285	0.226181	-0.0608758
	PF3D7_1203700	NAPL	nucleosome assembly protein	House keeping	nucleosome assembly protein	0.166313	-0.0221628	0.165188	0.337469	0.0704931	0.0239988	0.0318958	-0.157468	0.0492194	0.197306	0.118027	0.267009	-0.0626558	-0.930818	0.145553	0.206369	0.17812	0.989077	1.10559	0.0220749	0.096495	0.603523	0.274011	0.28855	0.304685	0.990388	0.0853796	0.0930887	0.872911	0.243314	0.245662	1.16985	0.326881	2.67464	0.777008	0.996954	-0.121677	0.0354318	0.214523	0.878163	0.444516	0.703261	0.77414	0.801912
	PF3D7_1459000	DBP5	ATP-dependent RNA helicase DBP5	House keeping	ATP-dependent RNA helicase DBP5	-0.953195	0.412793	0.190265	-1.3422	-0.110598	0.203079	0.0898873	-0.0163402	0.41681	0.489296	0.0979626	-0.0644887	-0.273664	-0.0770031	0.566957	-0.152305	0.997179	2.32604	0.358036	0.179542	0.228893	0.52611	0.0912919	0.458149	0.472061	0.687479	0.625903	0.501738	0.0706115	-0.215539	-0.0356239	0.774434	2.37044	0.859932	0.444694	1.79844	-0.0758089	-0.1261	-0.0657896	0.513793	-0.0836862	1.02461	0.460325	0.329152
	PF3D7_1411600	Obg1	GTP-binding protein Obg1	House keeping	GTP-binding protein Obg1	0.0976868	-0.0304147	0.0336576	-0.488764	-0.156057	0.0337919	0.0494542	0.0662201	0.193609	0.0730449	0.187348	0.157595	-0.142798	0.190488	0.1027	-0.111227	0.310359	0.583967	2.18463	0.559206	0.455686	0.290612	0.343363	0.648871	0.101677	0.929096	0.60213	0.193422	0.253075	0.420103	0.178519	0.290961	0.307811	0.952849	0.763509	0.748762	0.167681	0.233721	0.233508	0.121934	0.128799	1.88314	0.921201	0.170756
	PF3D7_1406400	PPR1	pentatricopeptide repeat-containing protein 1	House keeping	pentatricopeptide repeat-containing protein 1	-0.435716	0.0539315	0.233408	-0.00611912	-0.00643483	-0.631283	-0.147893	-0.036975	0.0436684	0.258291	0.194402	0.688871	-0.0444821	-0.0240362	0.677411	0.248489	1.09011	-0.0665143	1.08642	-0.0453772	0.220187	0.0939829	-0.247097	1.71819	-0.522296	0.33561	-0.31842	0.0327559	0.735783	0.150825	0.478949	1.68655	-0.368719	1.60914	0.569591	1.34453	0.893019	-0.027194	0.409179	0.41196	0.221873	1.29602	2.0074	0.178462
	PF3D7_0823500	IMC1i	inner membrane complex protein 1i, putative	House keeping	inner membrane complex protein 1i, putative	0.0233459	-0.650681	-0.470647	0.264185	-0.115573	-0.889745	-0.761075	0.386911	-0.571283	-1.48156	0.290898	-0.73434	0.232036	0.208502	-2.92295	0.704511	0.764872	0.571095	0.836775	-0.122642	-0.276697	-1.09946	-0.253022	0.112699	0.260854	0.0271649	0.225429	0.704103	0.642957	0.942945	0.767916	0.77295	1.94361	0.389185	3.05569	3.0132	-0.57215	0.12216	0.947368	0.394266	-0.317064	-0.848463	0.150204	0.25826
	PF3D7_1410100	N/A	alpha/beta hydrolase, putative	House keeping	alpha/beta hydrolase, putative	-2.26354	0.612102	0.00107768	-0.0483598	-0.115573	0.428526	0.948379	0.0560803	0.19076	0.760283	0.321018	0.09901	0.194403	0.113642	0.637207	-2.34288	1.26209	-0.544921	-0.532559	0.0735002	-0.279164	-0.518251	0.382498	0.842728	0.236653	0.880898	0.29309	0.0558497	0.469651	1.13214	0.256415	1.94749	0.148243	-0.741519	1.42444	2.47746	-0.186446	-3.18394	-1.44744	0.749093	0.0821227	1.93471	0.27677	0.49592
	PF3D7_1221600	N/A	protein TSSC1, putative	House keeping	protein TSSC1, putative	-0.220437	0.0526603	-0.114387	-0.984459	-0.526141	-0.498252	-0.257284	-0.345132	0.514678	-0.511655	-0.091446	-0.0652561	0.08847	-1.93312	-0.135908	0.355544	0.140297	0.276915	0.220005	-0.335382	1.01716	-0.127922	-0.448512	0.229242	-0.00178662	-0.755775	-0.200879	0.267118	-0.0868717	0.618233	-0.176073	0.550042	-0.152729	-0.414522	-0.253892	0.358608	-0.181607	-0.18355	-0.0284576	0.0262873	-0.143216	0.866525	-0.214	-0.00398594
	PF3D7_0713900	N/A	conserved Plasmodium protein, unknown function	Unknown	conserved Plasmodium protein	1.93339	-0.161379	0.488673	0.259296	0.0776948	0.249418	0.167734	0.78098	0.475385	0.463301	0.834	0.794913	3.43187	1.02147	3.88167	3.70509	1.80574	-0.0146753	0.947119	3.56807	4.7023	2.30192	5.77804	1.75055	2.95688	3.62165	1.42912	2.78224	2.95947	2.67991	2.91144	1.14391	5.53711	5.01306	5.40969	4.39419	-0.0148058	1.49413	3.85018	1.01106	2.52845	1.02202	3.77869	3.80095
	PF3D7_1035100	N/A	probable protein, unknown function	Unknown	probable protein	0.445755	-0.259226	0.109227	0.371972	0.799765	0.670661	0.647939	0.2367	0.101839	0.86894	3.18924	0.360817	0.602042	0.805437	-0.477498	1.16576	-1.35614	1.03302	3.229	0.914234	0.838148	0.776609	0.403366	-0.346469	1.23998	2.5517	1.14139	2.07199	1.43016	2.14151	1.59155	2.22806	3.32527	1.81131	5.00069	3.31154	0.725082	0.544472	1.40212	0.930484	0.238982	1.43066	1.27366	2.21043
	PF3D7_1025500	N/A	conserved Plasmodium protein, unknown function	Unknown	conserved Plasmodium protein	1.66436	-0.504424	0.0531295	-0.313821	0.67207	1.60737	-0.63332	0.348315	0.188427	-1.48156	-0.0535251	0.0767572	0.797697	2.5532	0.343266	0.996559	0.499846	0.886222	1.55325	0.521774	1.01769	1.73672	0.322011	1.11775	1.45452	1.24235	1.04214	0.501271	2.87176	0.857778	0.542858	3.30834	2.52322	3.29254	3.84316	3.21151	-0.335668	0.91428	0.590021	2.75624	1.18473	2.18828	0.224035	2.64064
	PF3D7_1211200	N/A	conserved Plasmodium protein, unknown function	Unknown	conserved Plasmodium protein	0.352717	-0.221878	-0.0377336	0.354678	0.174588	0.435459	0.17148	0.267288	0.237483	0.210262	0.377839	0.201751	-0.224382	0.110016	0.359011	0.185395	0.350986	0.618186	0.992113	1.69724	0.546707	0.930719	0.0121223	1.54495	0.855845	1.46182	1.80839	1.06202	0.914495	1.31672	2.19135	1.7472	0.436292	0.901624	2.07407	1.43905	1.01568	0.288114	-0.0291328	0.303632	0.960057	0.30141	1.21113	0.678421
	PF3D7_0812000	N/A	conserved protein, unknown function	Unknown	conserved protein	-2.26354	0.193286	0.286878	-0.254178	-0.335891	-1.03365	0.945108	0.132758	0.432664	0.694765	0.670501	0.18474	-0.0200168	0.811926	0.725269	-0.596587	1.38586	-0.197998	-0.00614298	0.145053	0.585019	-0.450162	0.00207433	1.32645	0.14624	0.552185	0.503582	1.76571	1.11179	1.28011	1.1145	0.806691	1.81618	2.0741	1.15023	1.99856	0.0483967	-2.6799	1.35261	0.586911	0.362909	1.49174	0.566654	0.589721
	PF3D7_0407700	N/A	conserved Plasmodium protein, unknown function	Unknown	conserved Plasmodium protein	-0.423576	-0.310757	-0.0163171	-0.0200624	0.123805	-0.239329	-0.925001	-0.316032	-0.37223	-0.330998	-0.385147	-0.350793	-0.302879	-0.615756	0.479737	0.0645629	0.523562	0.896573	0.506546	0.330408	-0.120346	0.819677	0.24843	0.208601	-0.0872178	0.124462	-0.095439	0.544546	1.55395	0.468504	-0.246745	0.172318	3.36745	0.970356	0.0847621	1.96988	-0.392343	-0.130832	-0.0133921	0.366265	1.05634	0.127623	0.336617	1.17221
	PF3D7_0410900	N/A	conserved Plasmodium protein, unknown function	Unknown	conserved Plasmodium protein	-1.32996	-0.509889	0.400028	0.0205442	-0.416476	0.0352933	0.667921	-0.0773696	0.259039	0.249626	-0.0847761	0.354665	-0.43078	-0.206536	0.477668	-0.42648	0.985842	-0.493329	-0.130884	0.330408	0.682896	0.195575	0.0413338	0.568405	-1.48798	0.677716	0.238797	0.0449904	0.0240048	0.481215	1.11286	1.01681	0.281182	1.2418	0.705553	0.774057	-0.361787	-2.32145	-0.0157545	0.297271	0.260997	0.781991	0.732903	0.66098
	PF3D7_0108300	ARP	conserved Plasmodium protein, unknown function	Unknown	conserved Plasmodium protein	-0.793649	-0.734564	-0.289165	-0.488438	-0.0689909	-0.458816	-0.793497	-0.410473	-1.33484	-1.48156	-0.731597	-0.953457	-0.126603	-0.253186	-3.28085	-0.31426	-1.35614	-1.06651	-0.0973224	-0.0453772	0.102573	-0.774651	0.353547	-2.57138	-0.355817	-0.476268	-0.903898	-0.312642	0.354938	0.16665	-0.0441354	-1.03292	2.94842	0.264687	4.67338	1.6332	-0.538901	-0.312458	0.0417199	-0.316352	-0.455002	0.88038	-0.150401	-0.584777
[truncated: 20 more columns]
