# Supplementary material for: Cytolytic circumsporozoite-specific memory CD4+ T cell clones are expanded during Plasmodium falciparum infection
Source: Nat Commun. 2023 Nov 25;14:7726. doi: 10.1038/s41467-023-43376-y (PMC10673885; doi:10.1038/s41467-023-43376-y)
Supplement: Supplementary file 7 — Supplementary Data 4 [file 41467_2023_43376_MOESM7_ESM.xlsx]

## Sheet: Sheet1
	Application	Target	Tag	Clone	Catalog #	Notes	Dilution	Source
	Mass Cytometry	CD235a/b	141Pr	HIR2	3141001B		1/100	Fluidigm
		CD196 (CCR6)	141Pr	G034E3	3141003A		1/100
		CD19	142Nd	HIB19	3142001B		1/100
		CD62L	144Nd	DREG56	304835/201144A	Maxpar X8 Antibody Labeling Kit - 144Nd	0.5µg/stain	Biolegend/Fluidigm
		CD4	145Nd	RPA-T4	3145001B		1/100	Fluidigm
		CD8a	146Nd	RPA-T8	3146001B		1/100
		CD20	147Sm	2H7	3147001B		1/100
		CD16	148Nd	3G8	3148004B		1/100
		CD66a	149Sm	CD66a-B1.1	3149008B		1/100
		CD223 (LAG3)	150Nd	874501	3150016B		1/100
		CD123/IL-3R	151Eu	6H6	3151001B		1/100
		CD21	152 Sm	BL13	3152010B		1/100
		CD194 (CCR4)	153Eu	205410	3153013A		1/100
		IgM	154Sm	MHM88	314527/201154A	Maxpar X8 Antibody Labeling Kit - 154Sm	1µg/stain	Biolegend/Fluidigm
		PD-I	155Gd	EH12.2H7	3155009B		1/100	Fluidigm
		CD38	156Gd	HIT2	303535/201156A	Maxpar X8 Antibody Labeling Kit - 156Gd	0.3µg/stain	Biolegend/Fluidigm
		CD11c	159Tb	Bu15	3159001B		1/100	Fluidigm
		CD14	160Gd	M5E2	3160001B		1/100
		CD183 (CXCR3)	163Dy	G025H7	3163004B		1/100
		IgD	164Dy	IA6-2	348235/201164A	Maxpar X8 Antibody Labeling Kit - 164Dy	0.2µg/stain	Biolegend/Fluidigm
		CD61	165Ho	VI-PL2	3165010B		1/100	Fluidigm
		CD27	167Er	O323	3167002B		1/100
		CD45RA	169Tm	HI100	3169008B		1/100
		CD3	170Er	UCHT1	3170001B		1/100
		CD185 (CXCR5)	171Yb	RF8B2	3171014B		1/100
		HLA-DR	174Yb	L243	3174001B		1/100
		CD274 (PDL1)	175Lu	29E.2A3	3175017B		1/100
		CD56	176Yb	NCAM16.2	3176008B		1/100
		CD11b/Mac-1	209Bi	ICRF44	3209003B		1/100
		CD45	89Y	HI30	3089003B		1/100
		Ki67	172Yb	B56	3172024B		1/100
		FoxP3	162Dy	PCH101	3162011A		1/100
		Cisplatin	195Pt		201195		3µM/stain
	Spectral Cytometry	CD3	AF532	UCHT1	58-0038-42		1/60	Thermo Fisher Scientific
		ICOS	AF488	C398.4A	313514		1/100	Biolegend
		ZEB2	AF700	FAB73782N-100UG	923328		1/60	Novus/R&D
		CD39	APC Fire750	A1	328229		1/20	Biolegend
		PD-1	BB515	EH12.1	565936		1/10	BD
		OX40	BB700	ACT35	566560		1/10	BD
		IgG	BUV395	G18-145	564229		1/20	BD
		CD19	BUV737	SJ25-C1	612757		1/60	BD
		CD127	BUV750	HIL-7R-M21	747089		1/25	BD
		CD62L	BV480	DREG-56	566174		1/60	BD
		Perforin	BV510	dG9	308119		1/40	Biolegend
		CD45RO	BV570	UCHL1	304225		1/60	Biolegend
		TIGIT	BV605	A15153G	372711		1/30	Biolegend
		CXCR3	BV650	G025H7	353729		1/40	Biolegend
		CCR6	BV711	G034E3	353435		1/10	Biolegend
		Helios	Pacific Blue	22F6	137210		1/30	Biolegend
		CD4	Pacific orange	S3.5	MHCD0430		1/20	Thermo Fisher Scientific
		FoxP3	PE	PCH101	12-4776-41		1/20	Thermo Fisher Scientific
		CX3CR1	PE Dazzle 594	2A9-1	341623		1/60	Biolegend
		CD25	PE-Cy5	BC96	302607		1/20	Biolegend
		Granzyme B	PE-Cy5.5	GB11	GRB18		1/180	Thermo Fisher Scientific
		LAG3	PE-Cy7	3DS223H	25-2239-41		1/10	Thermo Fisher Scientific
		CD27	PerCP	O323	302817		1/60	Biolegend
		CD14	Qdot-705	TüK4	Q22137		1/300	Thermo Fisher Scientific
		CD45	Qdot-800	HI30	Q10156		1/300	Thermo Fisher Scientific
		CXCR5	Super Bright 436	MU5UBEE	62-9185-41		1/10	Thermo Fisher Scientific
		Live/Dead	Zombie NIR		423106		1/4000	Biolegend
	Flow cytometry	Nucleic acid stain	YOYO-1 Iodide		Y3601		0.5µM/stain	Thermo Fisher Scientific/Invitrogen
		Live/Dead	Live/dead fixable Aqua	Live/Dead Fixable Dead cell stain kit	L34966		1/1000	Thermo Fisher Scientific/Invitrogen
		CD3	Pacific blue	UCHT1	48-0038-42		1/20	Thermo Fisher/eBiosciences
		CD4	APC	SK3	551980		1/10	BD
		CD4	AF700	RPAT4	557871		1/100	BD
		CD19	PerCP-Cy5.5	SJ25.C1	340951		1/20	BD
		CD25	PerCP-Cy5.5	M-A251	560503		1/20	BD
		41-BB	PE-Cy7	4B4-1	309817		1/20	Biolegend
		CD134	Biotin	ACT-35	350024		1/20	Biolegend
		IgD	APC	IA-62	348221		1/20	Biolegend
		IgM	PE-Cy7	MHM-88	314531		1/20	Biolegend
		CD45RO	FITC	UCHL1	555492		1/5	BD
		CD27	PE-Cy5	O323	15-0279-42		1/20	Thermo Fisher/eBiosciences
		CXCR3	PE	1C6/CXCR3	550633		1/5	BD
	Table S4: Antibodies for mass cytometry, spectral cytometry and flow cytometry analysis
