# Supplementary material for: Cytolytic circumsporozoite-specific memory CD4+ T cell clones are expanded during Plasmodium falciparum infection
Source: Nat Commun. 2023 Nov 25;14:7726. doi: 10.1038/s41467-023-43376-y (PMC10673885; doi:10.1038/s41467-023-43376-y)
Supplement: Supplementary file 8 — Supplementary Data 5 [file 41467_2023_43376_MOESM8_ESM.csv]

p_val	avg_logFC	pct.1	pct.2	p_val_adj	cluster	gene
1.72715007846463e-256	2.32139232369993	0.99	0.367	3.45430015692926e-253	clono	GZMH
6.84232581627106e-237	2.63578654889822	0.997	0.371	1.36846516325421e-233	clono	NKG7
2.06761596139685e-212	1.15079191723262	0.945	0.348	4.1352319227937e-209	clono	PLEK
8.52309090377702e-210	1.83616035050773	0.889	0.09	1.7046181807554e-206	clono	GZMB
4.88439465825095e-203	2.36247934104614	0.962	0.445	9.7687893165019e-200	clono	GNLY
5.25771290129228e-197	1.8097515269889	0.99	0.604	1.05154258025846e-193	clono	CCL5
1.3046985358832e-196	1.65547885535356	0.99	0.692	2.60939707176639e-193	clono	CST7
6.19601015470001e-180	1.58031985652046	0.987	0.59	1.23920203094e-176	clono	GZMA
1.58434200773314e-168	1.5104988111491	0.914	0.48	3.16868401546629e-165	clono	PRF1
2.91904136480253e-164	1.64712047428514	0.859	0.332	5.83808272960506e-161	clono	FGFBP2
1.14677362670045e-160	1.34173110563894	0.935	0.385	2.29354725340089e-157	clono	TRBV5-1
2.60136905970077e-160	0.662861172279425	0.854	0.357	5.20273811940154e-157	clono	CX3CR1
5.81809980206047e-155	0.799382381225019	0.829	0.208	1.16361996041209e-151	clono	TRGV2
8.73172176441155e-148	-1.32004747171838	0.952	0.987	1.74634435288231e-144	clono	LTB
2.81141324004758e-142	1.01895813266198	0.894	0.51	5.62282648009517e-139	clono	IFNG
2.28713482919606e-140	0.555261043507195	0.922	0.588	4.57426965839213e-137	clono	TRAV9-2
4.82589832995469e-139	0.696029848174187	0.997	0.994	9.65179665990939e-136	clono	SH3BGRL3
1.19578726071828e-130	0.422321418345513	0.854	0.442	2.39157452143657e-127	clono	TBX21
9.82645083960184e-128	0.311489240754356	0.882	0.481	1.96529016792037e-124	clono	TRBV19
1.70584157605453e-126	0.409410603105797	0.849	0.409	3.41168315210907e-123	clono	CEP78
3.59381476027313e-122	0.903800629312065	0.924	0.48	7.18762952054625e-119	clono	KLRG1
7.12233568318243e-110	0.925177818112141	0.997	0.884	1.42446713663649e-106	clono	CD74
1.75308758286699e-109	1.74556133113795	0.798	0.169	3.50617516573399e-106	clono	CCL4
2.66998225655494e-105	0.257407854845951	0.844	0.481	5.33996451310988e-102	clono	FCRL3
4.04420411285862e-105	0.720650670198113	1	0.931	8.08840822571725e-102	clono	CD99
2.49675687733321e-104	0.329493928673808	0.786	0.412	4.99351375466642e-101	clono	CCL3
2.53598260527278e-102	0.443113947157323	0.821	0.495	5.07196521054556e-99	clono	IFIT2
2.16554646180314e-100	0.886253291908947	0.856	0.524	4.33109292360629e-97	clono	CTSW
6.70901200866335e-99	0.939297236900768	0.932	0.608	1.34180240173267e-95	clono	GZMM
2.51698029602285e-95	0.42018632014459	0.839	0.508	5.0339605920457e-92	clono	PDCD1
4.465679656765e-95	0.301532432157493	0.806	0.483	8.93135931353e-92	clono	MT1E
2.12575189855949e-94	0.51349572369404	0.801	0.559	4.25150379711898e-91	clono	TRGV5
3.94549519719194e-94	0.948373339470366	0.942	0.691	7.89099039438388e-91	clono	CTSC
4.27837396718484e-94	0.383135092120257	0.809	0.326	8.55674793436968e-91	clono	SYTL2
2.21781019757505e-93	0.325213352821113	0.874	0.628	4.4356203951501e-90	clono	CD300A
1.75099042858556e-87	0.753548951085807	0.995	0.904	3.50198085717112e-84	clono	HCST
2.738671963866e-87	0.312850176053571	0.864	0.492	5.477343927732e-84	clono	DDX58
9.4007760628971e-87	0.433077864343828	1	0.999	1.88015521257942e-83	clono	HLA-A
1.47128523026661e-86	1.01229826940009	0.95	0.646	2.94257046053321e-83	clono	MT2A
2.38054398510825e-86	0.631119851658252	0.877	0.526	4.7610879702165e-83	clono	TPST2
9.1455655976713e-85	-0.317989721443916	0.179	0.548	1.82911311953426e-81	clono	TRBV30
4.2909506262589e-84	0.682715934568184	0.73	0.311	8.58190125251779e-81	clono	C1orf21
6.50187189917993e-84	0.89905026274862	0.864	0.506	1.30037437983599e-80	clono	C12orf75
1.94492988382257e-83	0.323481571030138	0.829	0.503	3.88985976764513e-80	clono	SERPINB6
3.69711204447324e-79	0.4572553152322	0.73	0.327	7.39422408894648e-76	clono	ZNF683
4.2328860415485e-79	0.469958869297074	0.882	0.648	8.46577208309699e-76	clono	HSPA1B
9.88937798020077e-79	0.552063306664689	1	0.941	1.97787559604015e-75	clono	S100A4
1.05483827295808e-78	0.61852972151672	0.977	0.863	2.10967654591616e-75	clono	SRGN
6.6784649518977e-78	0.297429091959711	0.771	0.469	1.33569299037954e-74	clono	PLA2G16
9.8489898670444e-78	0.566506781610913	0.856	0.65	1.96979797340888e-74	clono	HSPA1A
1.53895956102322e-76	0.383157874284992	0.801	0.513	3.07791912204644e-73	clono	RHOB
2.12609582745655e-76	0.834846134450345	0.826	0.397	4.25219165491309e-73	clono	HLA-DPB1
9.39275055023028e-76	0.834670526915685	0.836	0.488	1.87855011004606e-72	clono	HLA-DPA1
4.82871124609979e-75	0.504699035952525	0.841	0.497	9.65742249219959e-72	clono	CHST12
1.64036525757003e-73	0.914237701643816	0.804	0.444	3.28073051514006e-70	clono	HLA-DRB1
9.48102887987957e-73	0.258513250002446	0.861	0.559	1.89620577597591e-69	clono	SLAMF6
2.22135112026903e-72	0.557783018624551	0.872	0.558	4.44270224053807e-69	clono	SAMD3
1.31124260503143e-71	0.42127891454566	1	0.989	2.62248521006286e-68	clono	IL32
8.65462377552277e-71	-0.91462820499285	0.768	0.776	1.73092475510455e-67	clono	AQP3
1.3881779669685e-67	0.672250782104064	0.975	0.809	2.776355933937e-64	clono	ANXA1
4.5261571394607e-65	0.446860935092439	0.919	0.639	9.0523142789214e-62	clono	TNFRSF1B
5.67521697635215e-64	0.729754068955691	0.927	0.748	1.13504339527043e-60	clono	ITGB2
1.07237700187104e-61	0.579123840604409	0.97	0.885	2.14475400374208e-58	clono	MYL12B
4.48025710319134e-60	0.573549529400962	0.877	0.551	8.96051420638269e-57	clono	LINC00152
1.31975444452091e-59	0.298207825830765	0.761	0.492	2.63950888904181e-56	clono	CLIC3
2.70836448821716e-54	0.397125189836775	0.705	0.386	5.41672897643433e-51	clono	PTGDR
2.14952416268822e-53	-0.778745776254203	0.554	0.777	4.29904832537645e-50	clono	SOCS3
2.46287914201103e-53	0.498613293795249	0.992	0.952	4.92575828402207e-50	clono	S100A10
1.42752910181542e-52	0.393043545514163	0.879	0.543	2.85505820363083e-49	clono	MAPRE2
1.56214024397549e-51	0.328335467314992	0.758	0.497	3.12428048795098e-48	clono	ANXA4
2.28392942490284e-51	0.295683314142967	0.751	0.493	4.56785884980568e-48	clono	RHOC
2.82240408327176e-49	0.67091025038687	0.854	0.702	5.64480816654351e-46	clono	FLNA
1.73777585806853e-47	0.510855953333103	0.846	0.552	3.47555171613707e-44	clono	MYO1F
1.96931093175605e-47	0.414623041926429	0.705	0.297	3.93862186351211e-44	clono	PMAIP1
2.13392104838357e-47	0.511232368753461	0.935	0.847	4.26784209676713e-44	clono	CLIC1
3.16273103976985e-47	0.661071935798235	0.713	0.421	6.3254620795397e-44	clono	TGFBR3
7.97194242260672e-47	0.286618844929212	0.763	0.355	1.59438848452134e-43	clono	CREM
1.19993702293796e-46	0.440424206495026	0.977	0.941	2.39987404587591e-43	clono	IFITM2
1.40306399730343e-46	0.643406677691657	0.897	0.796	2.80612799460685e-43	clono	CALR
1.68373866062445e-46	0.809178066656522	0.778	0.535	3.3674773212489e-43	clono	HOPX
3.88726313498479e-46	0.439486420036903	0.839	0.529	7.77452626996958e-43	clono	NFATC2
1.31459476567026e-45	0.462389273623427	0.967	0.923	2.62918953134052e-42	clono	IL2RG
4.67247976954393e-44	0.528930389655391	0.846	0.604	9.34495953908786e-41	clono	TNF
6.35139941770298e-44	-0.84035283093079	0.678	0.73	1.2702798835406e-40	clono	CD27
1.16067525943767e-43	-0.559159163539476	0.393	0.605	2.32135051887533e-40	clono	MYC
4.00750760863196e-43	-1.04558750003445	0.791	0.709	8.01501521726393e-40	clono	MAL
8.03570799677317e-43	0.563227647398877	0.831	0.55	1.60714159935463e-39	clono	KLF3
5.57610698419335e-42	0.625923904743318	0.637	0.291	1.11522139683867e-38	clono	ADGRG1
1.97985938127606e-41	0.372688530734466	0.67	0.392	3.95971876255213e-38	clono	PRR5L
5.93445717826587e-40	0.428442744781613	0.947	0.851	1.18689143565317e-36	clono	PSMB9
9.35233409864121e-40	0.443009783815161	0.816	0.523	1.87046681972824e-36	clono	RAB29
1.37237996251989e-38	0.58247024373941	0.859	0.697	2.74475992503978e-35	clono	YWHAQ
2.3048975658545e-38	-0.459434242395709	0.416	0.636	4.609795131709e-35	clono	IL6ST
6.14470822355016e-38	0.402757587252086	0.962	0.911	1.22894164471003e-34	clono	ARPC2
1.88224388645999e-36	0.306363391210183	0.997	0.966	3.76448777291999e-33	clono	S100A6
2.01172182707173e-36	0.479027518920135	0.917	0.798	4.02344365414346e-33	clono	LY6E
3.41571786908801e-36	0.457175982017153	0.957	0.889	6.83143573817601e-33	clono	LSP1
2.75965031417102e-35	0.376543893873492	0.809	0.554	5.51930062834205e-32	clono	VTI1B
4.46715666743533e-35	0.426201372379151	0.97	0.913	8.93431333487067e-32	clono	UBB
1.38965251404193e-34	0.385576526412087	0.932	0.71	2.77930502808387e-31	clono	RAC1
2.14107784920586e-34	0.341005993959959	0.756	0.461	4.28215569841172e-31	clono	ZBTB38
2.52357525157364e-33	0.613957105671947	0.65	0.389	5.04715050314729e-30	clono	RP11-81H14.2
6.01556016246795e-32	0.380296492904909	0.846	0.631	1.20311203249359e-28	clono	PYHIN1
1.42151769949111e-31	-0.615637889115624	0.688	0.779	2.84303539898223e-28	clono	CD7
6.06522108437998e-31	0.455789263628254	0.907	0.848	1.213044216876e-27	clono	PSME2
7.55155225834012e-31	0.472539002753494	0.872	0.702	1.51031045166802e-27	clono	CLEC2B
3.57917961698193e-30	0.380403039667247	0.73	0.438	7.15835923396386e-27	clono	LYAR
1.2013811265751e-29	0.275996096026792	0.816	0.466	2.4027622531502e-26	clono	PTGER2
1.71597489579758e-29	-0.315930245778092	0.539	0.611	3.43194979159515e-26	clono	LINC00402
2.02163262476658e-29	0.253499164103117	0.673	0.336	4.04326524953316e-26	clono	GLUL
2.84027646842253e-29	0.337999697094409	0.705	0.544	5.68055293684506e-26	clono	HLA-DRA
3.05711558374654e-29	-0.484378845329321	0.675	0.629	6.11423116749309e-26	clono	TSHZ2
3.07275081208012e-29	0.398598256133443	0.98	0.905	6.14550162416024e-26	clono	HSP90AA1
5.10372458130083e-29	-0.851004011368823	0.861	0.741	1.02074491626017e-25	clono	TCF7
3.59662856049711e-28	-0.274993859811653	0.108	0.329	7.19325712099422e-25	clono	LYZ
9.41798190592665e-28	-0.320029578749312	0.398	0.583	1.88359638118533e-24	clono	SOCS1
9.43611315580911e-28	0.403561308585401	0.66	0.429	1.88722263116182e-24	clono	AC092580.4
3.50425049710418e-27	0.415891805232121	0.917	0.742	7.00850099420835e-24	clono	ITM2A
5.60596929015781e-27	-0.533376447646875	0.746	0.844	1.12119385803156e-23	clono	BTG2
9.89962516671433e-27	-0.515358956619068	0.267	0.478	1.97992503334287e-23	clono	TRBV2
1.61162764957365e-26	0.513016136806421	0.861	0.726	3.2232552991473e-23	clono	PPP1R18
2.64199037355133e-26	0.481583324187055	0.995	0.954	5.28398074710266e-23	clono	CRIP1
4.16548366833638e-26	0.391880581764177	0.61	0.298	8.33096733667277e-23	clono	RUNX3
7.48308688427453e-26	0.419395744944244	0.922	0.729	1.49661737685491e-22	clono	CD5
9.17748369147947e-26	0.434720440071937	0.897	0.696	1.83549673829589e-22	clono	DUSP2
1.32629734384252e-25	0.374549245513207	0.62	0.354	2.65259468768504e-22	clono	ITGAM
2.66060249201859e-25	0.715067503306304	0.615	0.326	5.32120498403719e-22	clono	ZEB2
2.64356696347505e-24	0.378841965448241	0.846	0.647	5.28713392695011e-21	clono	RASAL3
8.04478065580532e-24	0.459700797754899	0.816	0.662	1.60895613116106e-20	clono	GBP5
2.60223755094156e-23	0.492452714102787	0.851	0.778	5.20447510188313e-20	clono	SLC9A3R1
3.83304237189283e-23	-0.675550697196136	0.856	0.713	7.66608474378566e-20	clono	LEF1
2.15403200955426e-22	0.373024094859774	0.945	0.84	4.30806401910853e-19	clono	CD2
3.96802318812122e-22	0.255647435216472	0.612	0.376	7.93604637624244e-19	clono	USP28
2.08992520584264e-21	0.421889586275029	0.798	0.646	4.17985041168529e-18	clono	LGALS1
5.19976536302972e-21	-0.344807425858094	0.481	0.634	1.03995307260594e-17	clono	CLDND1
2.04585307628803e-20	0.373836400960485	0.962	0.904	4.09170615257605e-17	clono	S100A11
3.08850350046755e-20	0.43985018345737	0.791	0.644	6.17700700093511e-17	clono	SYNE2
7.24102586539725e-20	0.266404215625116	0.992	0.947	1.44820517307945e-16	clono	CORO1A
2.07004562806136e-19	0.545772839411291	0.662	0.468	4.14009125612271e-16	clono	BHLHE40
3.67861838570396e-19	0.392862843072679	0.851	0.732	7.35723677140791e-16	clono	AHNAK
4.53828338750719e-19	0.430876045615681	0.771	0.623	9.07656677501439e-16	clono	RNF213
5.3154137239576e-19	-0.446422479709122	0.509	0.709	1.06308274479152e-15	clono	KLRB1
7.09916595803755e-19	0.271960191285544	0.819	0.627	1.41983319160751e-15	clono	HNRNPLL
1.22278303131444e-18	0.481725223940941	0.72	0.524	2.44556606262889e-15	clono	PLAC8
4.17009026932408e-18	-0.273001620735604	0.927	0.957	8.34018053864816e-15	clono	VIM
8.30302880542557e-18	0.393323083039418	0.955	0.873	1.66060576108511e-14	clono	SRSF7
8.80429490323418e-18	0.260896895560389	0.645	0.447	1.76085898064684e-14	clono	TRBV7-6
1.20958966490296e-17	0.339039310477434	0.874	0.727	2.41917932980592e-14	clono	CDK2AP2
1.25895720782039e-17	0.408273894668049	0.678	0.47	2.51791441564078e-14	clono	ITGAL
8.62524417487405e-17	0.315733633733346	0.332	0.348	1.72504883497481e-13	clono	FCRL6
3.13109046573343e-16	0.36151382094314	0.761	0.6	6.26218093146686e-13	clono	MYO1G
3.00527865479562e-15	-0.407602394490997	0.723	0.692	6.01055730959125e-12	clono	C1orf162
7.64380008096764e-15	0.407490712169889	0.756	0.636	1.52876001619353e-11	clono	CTSD
1.02962576536156e-14	0.570885331786162	0.622	0.398	2.05925153072312e-11	clono	MAP3K8
2.65304533403527e-14	0.260843705287332	0.859	0.695	5.30609066807055e-11	clono	IL10RA
4.16989027195634e-14	0.398569800685576	0.68	0.447	8.33978054391268e-11	clono	ISG15
4.75839640523923e-14	0.465366387963308	0.874	0.764	9.51679281047846e-11	clono	TUBA1B
5.26308341545273e-14	0.297801821904928	0.861	0.751	1.05261668309055e-10	clono	LBH
7.41083808558718e-14	-0.370294509063832	0.295	0.374	1.48216761711744e-10	clono	TRBV6-1
3.45364799637938e-13	0.319427616463442	0.773	0.664	6.90729599275877e-10	clono	VAMP5
4.39258637095192e-13	0.436647706038996	0.695	0.602	8.78517274190383e-10	clono	MIR4435-2HG
3.45660639441522e-12	0.349044269040346	0.617	0.551	6.91321278883045e-09	clono	LAIR2
3.75951315764722e-12	0.408708700491179	0.587	0.411	7.51902631529444e-09	clono	ABI3
6.12631174497413e-12	-0.354868715289241	0.39	0.479	1.22526234899483e-08	clono	TRAV21
6.37644319246654e-12	-0.299543744439975	0.589	0.368	1.27528863849331e-08	clono	TRBV12-3
1.03186084100554e-11	0.576434580985205	0.587	0.396	2.06372168201108e-08	clono	EFHD2
1.11946582106518e-11	0.251293191804284	0.602	0.363	2.23893164213036e-08	clono	VPS37B
2.13102087727946e-11	-0.265873939752841	0.972	0.954	4.26204175455892e-08	clono	CD69
1.77629145181937e-10	-0.277478653305152	0.738	0.465	3.55258290363874e-07	clono	TRBV18
2.00726510284868e-10	0.355293969882507	0.37	0.236	4.01453020569737e-07	clono	S1PR5
2.56965924613553e-10	-0.261409639259971	0.476	0.288	5.13931849227107e-07	clono	CCR6
3.4658453267556e-10	-0.282997676230778	0.516	0.557	6.9316906535112e-07	clono	SOD2
5.75146863719899e-10	0.31918573137319	0.534	0.322	1.1502937274398e-06	clono	OASL
6.6843701830269e-10	0.702609140289598	0.564	0.454	1.33687403660538e-06	clono	SPON2
6.7241664677287e-10	0.312975934144516	0.562	0.41	1.34483329354574e-06	clono	RP11-23P13.6
1.1360523098011e-09	-0.259726974619858	0.637	0.712	2.2721046196022e-06	clono	PIM2
1.4416232366352e-09	-0.292164665383471	0.602	0.649	2.8832464732704e-06	clono	DDIT4
1.70158593956701e-09	0.326669771085185	0.695	0.576	3.40317187913402e-06	clono	STMN1
2.8861008498456e-09	0.45577342494206	0.577	0.416	5.7722016996912e-06	clono	MATK
3.27873898704008e-09	-0.319906781124651	0.725	0.612	6.55747797408016e-06	clono	NCF1
8.06503352528845e-09	-0.393944155965735	0.902	0.817	1.61300670505769e-05	clono	SELL
1.0186301464616e-08	0.540329547519965	0.534	0.202	2.0372602929232e-05	clono	PRSS23
1.12190107077472e-08	0.390838462920972	0.605	0.455	2.24380214154944e-05	clono	AGTRAP
1.18039825081423e-08	0.284872171026086	0.834	0.723	2.36079650162847e-05	clono	GIMAP4
6.83682891502926e-08	-0.340162652696038	0.637	0.625	0.000136736578300585	clono	ICOS
7.80582095123887e-08	0.409212859949669	0.668	0.561	0.000156116419024777	clono	IFI6
1.0379968143233e-07	-0.262341033213779	0.894	0.879	0.000207599362864661	clono	TAGAP
1.16504700126154e-07	-0.32099999771291	0.826	0.487	0.000233009400252307	clono	PASK
1.21433997893842e-07	-0.426626856301471	0.594	0.542	0.000242867995787684	clono	SERINC5
1.24830855673657e-07	-0.289299629191478	0.869	0.732	0.000249661711347314	clono	RGCC
2.48020601164721e-07	-0.260618281021402	0.554	0.589	0.000496041202329442	clono	TRBC1
2.66722282871321e-07	0.34415801411005	0.577	0.411	0.000533444565742643	clono	GBP1
3.86850262880481e-07	0.313267197837896	0.657	0.526	0.000773700525760962	clono	C5orf56
7.92630956363181e-07	-0.253603812693251	0.743	0.439	0.00158526191272636	clono	C1orf228
1.1884430125851e-06	0.268111168832472	0.66	0.536	0.00237688602517019	clono	IKZF3
1.43635503197528e-06	-0.311869201900855	0.65	0.403	0.00287271006395055	clono	AREG
9.46273583783864e-06	0.25974827660742	0.768	0.704	0.0189254716756773	clono	ITGA4
1.06256564967379e-05	0.42859272423408	0.564	0.485	0.0212513129934757	clono	HLA-DRB5
1.35537352845392e-05	0.298209495447634	0.645	0.55	0.0271074705690784	clono	GLIPR2
1.38419645530117e-05	0.267977938161937	0.597	0.462	0.0276839291060234	clono	MYBL1
8.51428744527108e-05	0.294693615765065	0.572	0.419	0.170285748905422	clono	ID2
0.000145702910929715	-0.273434844278532	0.602	0.478	0.29140582185943	clono	CAPG
0.00112417874664698	-0.282111879614738	0.804	0.599	1	clono	IL6R
0.00126214138028015	-0.432542823436542	0.788	0.542	1	clono	CCR7
0.00133601248965411	0.317248844682618	0.635	0.563	1	clono	ADGRE5
0.0014335568027246	0.257777753416074	0.481	0.312	1	clono	PPP2R2B
0.00264931121894883	-1.00183747053525	0.788	0.492	1	clono	TRBV20-1
0.00356526686516391	-0.350076655985825	0.554	0.481	1	clono	AP3M2
0.00635114037324859	0.382036405590189	0.499	0.275	1	clono	F2R
0.00700563846904909	-0.466326515069786	0.728	0.544	1	clono	TNFRSF4
