# Supplementary material for: Cytolytic circumsporozoite-specific memory CD4+ T cell clones are expanded during Plasmodium falciparum infection
Source: Nat Commun. 2023 Nov 25;14:7726. doi: 10.1038/s41467-023-43376-y (PMC10673885; doi:10.1038/s41467-023-43376-y)
Supplement: Supplementary file 9 — Supplementary Code 1 [file 41467_2023_43376_MOESM9_ESM.txt]

#environment to load in R 3.6.0

library(devtools)
library(Seurat) #release/3.0
library(ggplot2)
library(cowplot)
set.seed(12345)


#Prior to analysis .h5 matrices were converted to .csv matrices

file=Read10X_h5(filename, use.names = TRUE, unique.features = TRUE)
write.csv(file,"FILE.csv",row.names=TRUE)

###Memory cell####

####Using Seurat to integrate data set

setwd("/PATH") #folder were matrices are located

mem79.data <- read.csv("MEM79-5GEX-Resub.csv")
mem83.data <- read.csv("MEM83-5GEX-Resub.csv")
mem104.data <- read.csv("MEM104-5GEX-Resub.csv")

colnames(mem79.data)=paste(colnames(mem79.data),"mem79",sep="_")
colnames(mem83.data)=paste(colnames(mem83.data),"mem83",sep="_")
colnames(mem104.data)=paste(colnames(mem104.data),"mem104",sep="_")

### replace the ENSEMBL ID with gene name

#create a reference for ensembl gene 

BiocManager::install("EnsDb.Hsapiens.v86", version = "3.8")

library(ensembldb)
library(EnsDb.Hsapiens.v86)
edb <- EnsDb.Hsapiens.v86
Tx <- transcripts(edb,
          columns = c(listColumns(edb , "tx"), "gene_name"),
          return.type = "DataFrame")
          
anno=data.frame(Tx)

write.csv(anno,"annotation_ENSEMBL_122718.csv",row.names=FALSE)

###

anno=read.csv("annotation_ENSEMBL_122718.csv")
anno=anno[,c(7,9)]
anno=anno[!duplicated(anno[,1]),]

mem79.data2=merge(anno,mem79.data,by=1)
mem79.data2=mem79.data2[!duplicated(mem79.data2[,2]),]

mem83.data2=merge(anno,mem83.data,by=1)
mem83.data2=mem83.data2[!duplicated(mem83.data2[,2]),]

mem104.data2=merge(anno,mem104.data,by=1)
mem104.data2=mem104.data2[!duplicated(mem104.data2[,2]),]

rownames(mem79.data2)=mem79.data2[,2]
rownames(mem83.data2)=mem83.data2[,2]
rownames(mem104.data2)=mem104.data2[,2]

mem79.data=data.matrix(mem79.data2[,-c(1,2)])
mem83.data=data.matrix(mem83.data2[,-c(1,2)])
mem104.data=data.matrix(mem104.data2[,-c(1,2)])


# Set up object 1

mem79 <- CreateSeuratObject(counts = mem79.data, project = "mem_1", min.cells = 5,min.features = 200)
mem79@meta.data$stim <- "mem79"

mito.features <- grep(pattern = "^MT-", x = rownames(x = mem79), value = TRUE)
percent.mito <- Matrix::colSums(x = GetAssayData(object = mem79, slot = 'counts')[mito.features, ]) / Matrix::colSums(x = GetAssayData(object = mem79, slot = 'counts'))

mem79 <- subset(x = mem79, subset = nFeature_RNA > 200 & nFeature_RNA < 2500 & percent.mito < 0.05) #threshold are chosen based on distribution

mem79 <- NormalizeData(object = mem79, normalization.method = "LogNormalize", scale.factor = 1e4)

mem79 <- FindVariableFeatures(object = mem79, selection.method = 'mean.var.plot', mean.cutoff = c(0.0125, 3), dispersion.cutoff = c(0.5, Inf))

mem79 <- ScaleData(object = mem79, features = rownames(x = mem79), vars.to.regress = c("nCount_RNA", "percent.mito"))


# Set up object 2 

mem83 <- CreateSeuratObject(counts = mem83.data, project = "mem_1", min.cells = 5,min.features = 200)
mem83@meta.data$stim <- "mem83"

mito.features <- grep(pattern = "^MT-", x = rownames(x = mem83), value = TRUE)
percent.mito <- Matrix::colSums(x = GetAssayData(object = mem83, slot = 'counts')[mito.features, ]) / Matrix::colSums(x = GetAssayData(object = mem83, slot = 'counts'))

mem83 <- subset(x = mem83, subset = nFeature_RNA > 200 & nFeature_RNA < 2500 & percent.mito < 0.05) #threshold are chosen based on distribution

mem83 <- NormalizeData(object = mem83, normalization.method = "LogNormalize", scale.factor = 1e4)

mem83 <- FindVariableFeatures(object = mem83, selection.method = 'mean.var.plot', mean.cutoff = c(0.0125, 3), dispersion.cutoff = c(0.5, Inf))

mem83 <- ScaleData(object = mem83, features = rownames(x = mem83), vars.to.regress = c("nCount_RNA", "percent.mito"))


# Set up object 3 

mem104 <- CreateSeuratObject(counts = mem104.data, project = "mem_1", min.cells = 5,min.features = 200)
mem104@meta.data$stim <- "mem104"

mito.features <- grep(pattern = "^MT-", x = rownames(x = mem104), value = TRUE)
percent.mito <- Matrix::colSums(x = GetAssayData(object = mem104, slot = 'counts')[mito.features, ]) / Matrix::colSums(x = GetAssayData(object = mem104, slot = 'counts'))

mem104 <- subset(x = mem104, subset = nFeature_RNA > 200 & nFeature_RNA < 2500 & percent.mito < 0.05) #threshold are chosen based on distribution

mem104 <- NormalizeData(object = mem104, normalization.method = "LogNormalize", scale.factor = 1e4)

mem104 <- FindVariableFeatures(object = mem104, selection.method = 'mean.var.plot', mean.cutoff = c(0.0125, 3), dispersion.cutoff = c(0.5, Inf))

mem104 <- ScaleData(object = mem104, features = rownames(x = mem104), vars.to.regress = c("nCount_RNA", "percent.mito"))

#integrate dataset

reference.list <- c(mem79,mem83,mem104) # Seurat objet to be integrated

mem.anchors <- FindIntegrationAnchors(object.list = reference.list, dims = 1:30) #dims refers to PC to be included in the model 30 is the recommended treshold

mem.integrated <- IntegrateData(anchorset = mem.anchors, dims = 1:30)

# switch to integrated assay. The variable features of this assay are automatically set during IntegrateData

DefaultAssay(object = mem.integrated) <- "integrated"

# Run the standard workflow for visualization and clustering

mem.integrated <- ScaleData(object = mem.integrated, verbose = FALSE)
mem.integrated <- RunPCA(object = mem.integrated, npcs = 30, verbose = FALSE)

mem.integrated <- RunUMAP(object = mem.integrated, reduction = "pca", 
    dims = 1:30)

DimPlot(object = mem.integrated, reduction = "umap", group.by = "stim")

mem.integrated <- FindNeighbors(object = mem.integrated, dims = 1:10)
mem.integrated <- FindClusters(object = mem.integrated, resolution = 0.46)

DimPlot(object = mem.integrated, reduction = 'umap')

mem.markers <- FindAllMarkers(object = mem.integrated, only.pos = TRUE, min.pct = 0.25, logfc.threshold = 0.25) #to generate list of markers to annotate clusters


####NAIVE CELLS#####

N79.data <- read.csv("N79-5GEX-Resub.csv")
N83.data <- read.csv("N83-5GEX-Resub.csv")
N104.data <- read.csv("N104-5GEX-Resub.csv")

colnames(N79.data)=paste(colnames(N79.data),"N79",sep="_")
colnames(N83.data)=paste(colnames(N83.data),"N83",sep="_")
colnames(N104.data)=paste(colnames(N104.data),"N104",sep="_")

N79.data2=merge(anno,N79.data,by=1)
N79.data2=N79.data2[!duplicated(N79.data2[,2]),]

N83.data2=merge(anno,N83.data,by=1)
N83.data2=N83.data2[!duplicated(N83.data2[,2]),]

N104.data2=merge(anno,N104.data,by=1)
N104.data2=N104.data2[!duplicated(N104.data2[,2]),]

rownames(N79.data2)=N79.data2[,2]
rownames(N83.data2)=N83.data2[,2]
rownames(N104.data2)=N104.data2[,2]

N79.data=data.matrix(N79.data2[,-c(1,2)])
N83.data=data.matrix(N83.data2[,-c(1,2)])
N104.data=data.matrix(N104.data2[,-c(1,2)])


# Set up object 1

N79 <- CreateSeuratObject(counts = N79.data, project = "N_1", min.cells = 5,min.features = 200)
N79@meta.data$stim <- "N79"

mito.features <- grep(pattern = "^MT-", x = rownames(x = N79), value = TRUE)
percent.mito <- Matrix::colSums(x = GetAssayData(object = N79, slot = 'counts')[mito.features, ]) / Matrix::colSums(x = GetAssayData(object = N79, slot = 'counts'))

N79[['percent.mito']] <- percent.mito
VlnPlot(object = N79, features = c("nFeature_RNA", "nCount_RNA", "percent.mito"), ncol = 3)

N79 <- subset(x = N79, subset = nFeature_RNA > 200 & nFeature_RNA < 2500 & percent.mito < 0.05)

N79 <- NormalizeData(object = N79, normalization.method = "LogNormalize", scale.factor = 1e4)

N79 <- FindVariableFeatures(object = N79, selection.method = 'mean.var.plot', mean.cutoff = c(0.0125, 3), dispersion.cutoff = c(0.5, Inf))

N79 <- ScaleData(object = N79, features = rownames(x = N79), vars.to.regress = c("nCount_RNA", "percent.mito"))


# Set up object 2 

N83 <- CreateSeuratObject(counts = N83.data, project = "N_1", min.cells = 5,min.features = 200)
N83@meta.data$stim <- "N83"

mito.features <- grep(pattern = "^MT-", x = rownames(x = N83), value = TRUE)
percent.mito <- Matrix::colSums(x = GetAssayData(object = N83, slot = 'counts')[mito.features, ]) / Matrix::colSums(x = GetAssayData(object = N83, slot = 'counts'))

N83[['percent.mito']] <- percent.mito
VlnPlot(object = N83, features = c("nFeature_RNA", "nCount_RNA", "percent.mito"), ncol = 3)

N83 <- subset(x = N83, subset = nFeature_RNA > 200 & nFeature_RNA < 2500 & percent.mito < 0.05)

N83 <- NormalizeData(object = N83, normalization.method = "LogNormalize", scale.factor = 1e4)

N83 <- FindVariableFeatures(object = N83, selection.method = 'mean.var.plot', mean.cutoff = c(0.0125, 3), dispersion.cutoff = c(0.5, Inf))

N83 <- ScaleData(object = N83, features = rownames(x = N83), vars.to.regress = c("nCount_RNA", "percent.mito"))


# Set up object 3 

N104 <- CreateSeuratObject(counts = N104.data, project = "N_1", min.cells = 5,min.features = 200)
N104@meta.data$stim <- "N104"

mito.features <- grep(pattern = "^MT-", x = rownames(x = N104), value = TRUE)
percent.mito <- Matrix::colSums(x = GetAssayData(object = N104, slot = 'counts')[mito.features, ]) / Matrix::colSums(x = GetAssayData(object = N104, slot = 'counts'))

N104[['percent.mito']] <- percent.mito
VlnPlot(object = N104, features = c("nFeature_RNA", "nCount_RNA", "percent.mito"), ncol = 3)

N104 <- subset(x = N104, subset = nFeature_RNA > 200 & nFeature_RNA < 2500 & percent.mito < 0.05)

N104 <- NormalizeData(object = N104, normalization.method = "LogNormalize", scale.factor = 1e4)

N104 <- FindVariableFeatures(object = N104, selection.method = 'mean.var.plot', mean.cutoff = c(0.0125, 3), dispersion.cutoff = c(0.5, Inf))

N104 <- ScaleData(object = N104, features = rownames(x = N104), vars.to.regress = c("nCount_RNA", "percent.mito"))


#integrate dataset

reference.list <- c(N79,N83,N104)
N.anchors <- FindIntegrationAnchors(object.list = reference.list, dims = 1:30)


N.integrated <- IntegrateData(anchorset = N.anchors, dims = 1:30)

N.integrated <- RunUMAP(object = N.integrated, reduction = "pca", 
    dims = 1:30)

DimPlot(object = N.integrated, reduction = "umap", group.by = "stim")

N.integrated <- FindNeighbors(object = N.integrated, dims = 1:10)
N.integrated <- FindClusters(object = N.integrated, resolution = 0.46) 

N.markers <- FindAllMarkers(object = N.integrated, only.pos = TRUE, min.pct = 0.25, logfc.threshold = 0.25) #to generate list of markers to annotate clusters


#add clonotype information 

clono_79=read.csv("clono_MEM79.csv")#matrices with clonotype information per cells
clono_83=read.csv("/clono_MEM83.csv")
clono_104=read.csv("clono_MEM104.csv")

clonotype=rbind(clono_79,clono_83,clono_104)

cells=Cells(object=mem.integrated)

clonotype=merge(cells,clonotype,by=1,all.x=T)
cellnames=clonotype[,1]

clonotype=data.frame(clonotype[,-1])

mem.integrated[['clonotype']] <- clonotype #create a new metadata for clonotype in integrated object


#Pseudotime Analysis Monocle 

options(stringAsFactors=F)
library(Seurat)
library(monocle3)
library(Matrix)
library(ggplot2)
library(patchwork)
library(SeuratWrappers)
set.seed(1234)

setwd("")
load(file="mem79_83_104.Robj") #R objet with integrated memory cells
DefaultAssay(mem.integrated) <- "RNA"

mem.cds <- as.cell_data_set(mem.integrated)
mem.cds <- cluster_cells(cds = mem.cds, reduction_method = "UMAP")
mem.cds <- learn_graph(mem.cds, use_partition = FALSE)

plot_cells(mem.cds,
           color_cells_by = "integrated_snn_res.0.46",
           label_groups_by_cluster=FALSE,
           label_leaves=FALSE,
           label_branch_points=FALSE)

#order cells by pseudotime

mem.cds <- order_cells(mem.cds)

plot_cells(mem.cds,
           color_cells_by = "pseudotime",
           label_cell_groups=FALSE,
           label_leaves=TRUE,
           label_branch_points=FALSE,
           graph_label_size=1.5)

mem.integrated[['Pseudotime_start0']] <- mem.cds@principal_graph_aux@listData$UMAP$pseudotime

#ordering cells not defining starting point >> this work better 

# a helper function to identify the root principal points:
get_earliest_principal_node <- function(cbp.cds, time_bin="0"){
  cell_ids <- which(colData(mem.cds)[, "integrated_snn_res.0.46"] == time_bin)
  
  closest_vertex <-
    mem.cds@principal_graph_aux[["UMAP"]]$pr_graph_cell_proj_closest_vertex
  closest_vertex <- as.matrix(closest_vertex[colnames(mem.cds), ])
  root_pr_nodes <-
    igraph::V(principal_graph(mem.cds)[["UMAP"]])$name[as.numeric(names
                                                                  (which.max(table(closest_vertex[cell_ids,]))))]
  
  root_pr_nodes
}

mem.cds <- order_cells(mem.cds, root_pr_nodes=get_earliest_principal_node(mem.cds))

mem.integrated[['Pseudotime_start0_comp']] <- mem.cds@principal_graph_aux@listData$UMAP$pseudotime
