# Supplementary material for: Cytolytic circumsporozoite-specific memory CD4+ T cell clones are expanded during Plasmodium falciparum infection
Source: Nat Commun. 2023 Nov 25;14:7726. doi: 10.1038/s41467-023-43376-y (PMC10673885; doi:10.1038/s41467-023-43376-y)
Supplement: Supplementary file 11 — Source Data [file 41467_2023_43376_MOESM11_ESM.zip]

Archive with 10 entries (10 files):
- Figure 1.xlsx
- Figure 2.xlsx
- Figure 3.xlsx
- Figure 4.xlsx
- Figure 6.xlsx
- Figure 7.xlsx
- Figure 8.xlsx
- Figure S1.xlsx
- Figure S2.xlsx
- Figure S6.xlsx
