# Supplementary material for: Cytolytic circumsporozoite-specific memory CD4+ T cell clones are expanded during Plasmodium falciparum infection
Source: Nat Commun. 2023 Nov 25;14:7726. doi: 10.1038/s41467-023-43376-y (PMC10673885; doi:10.1038/s41467-023-43376-y)
Supplement: Supplementary file 11 — Source Data [file 41467_2023_43376_MOESM11_ESM.zip › Figure 1.xlsx]

## Sheet: Figure 1B
Figure 1
MCS-000001-1	7
MCS-000002-2	1
MCS-000004-4	2
MCS-000005-5	5
MCS-000006-6	6
MCS-000007-7	5
MCS-000008-8	3
MCS-000009-9	8
MCS-000010-1	3
MCS-000011-2	5
MCS-000012-3	0
MCS-000013-4	2
MCS-000014-5	2
MCS-000015-6	0
MCS-000016-7	1
MCS-000018-9	4
MCS-000019-0	6
MCS-000020-2	2
MCS-000021-3	5
MCS-000022-4	0
MCS-000024-6	5
MCS-000025-7	0
MCS-000027-9	1
MCS-000028-0	0
MCS-000029-1	7
MCS-000031-4	2
MCS-000032-5	6
MCS-000033-6	2
MCS-000034-7	0
MCS-000036-9	7
MCS-000037-0	1
MCS-000038-1	2
MCS-000039-2	0
MCS-000040-4	1
MCS-000041-5	4
MCS-000043-7	1
MCS-000044-8	6
MCS-000045-9	3
MCS-000046-0	3
MCS-000047-1	3
MCS-000048-2	2
MCS-000049-3	0
MCS-000051-6	4
MCS-000052-7	3
MCS-000054-9	1
MCS-000055-0	0
MCS-000056-1	0
MCS-000057-2	4
MCS-000058-3	4
MCS-000060-6	2
MCS-000061-7	1
MCS-000063-9	1
MCS-000065-1	1
MCS-000066-2	1
MCS-000067-3	1
MCS-000068-4	5
MCS-000069-5	4
MCS-000070-7	4
MCS-000071-8	2
MCS-000072-9	5
MCS-000073-0	0
MCS-000074-1	0
MCS-000075-2	2
MCS-000076-3	2
MCS-000077-4	3
MCS-000078-5	4
MCS-000079-6	0
MCS-000080-8	11
MCS-000082-0	0
MCS-000083-1	0
MCS-000085-3	3
MCS-000086-4	2
MCS-000087-5	0
MCS-000089-7	0
MCS-000090-9	2
MCS-000091-0	1
MCS-000093-2	2
MCS-000094-3	2
MCS-000095-4	0
MCS-000096-5	2
MCS-000098-7	1
MCS-000101-2	9
MCS-000102-3	1
MCS-000103-4	2
MCS-000104-5	0
MCS-000108-9	2
MCS-000110-2	2
MCS-000111-3	0
MCS-000112-4	0
MCS-000113-5	2
MCS-000114-6	0
MCS-000116-8	1
MCS-000118-0	0
MCS-000119-1	1
MCS-000120-3	0

## Sheet: Figure 1C
	Protected	Susceptible				Protected	Susceptible			Protected	Susceptible
MCS-000012-3	36.6				MCS-000012-3	65.2873			MCS-000012-3	13.2
MCS-000015-6	36.2				MCS-000015-6	621.233			MCS-000015-6	8.4
MCS-000022-4	37.7				MCS-000022-4	13520			MCS-000022-4	9.6
MCS-000025-7	36.4				MCS-000025-7	114.017			MCS-000025-7	13.9
MCS-000028-0	36.2				MCS-000028-0	2379.24			MCS-000028-0	11.1
MCS-000034-7	37.3				MCS-000034-7	99.2774			MCS-000034-7	12.9
MCS-000039-2	39.1				MCS-000039-2	9009.2			MCS-000039-2	12.2
MCS-000049-3	39.1				MCS-000049-3	29515.8			MCS-000049-3	13.1
MCS-000055-0	36				MCS-000055-0	703.829			MCS-000055-0	10.8
MCS-000056-1	39.2				MCS-000056-1	30788.4			MCS-000056-1	9.4
MCS-000073-0	36.3				MCS-000073-0	123.348			MCS-000073-0	15.6
MCS-000074-1	36.7				MCS-000074-1	22645.3			MCS-000074-1	10.9
MCS-000079-6	36				MCS-000079-6	134.039			MCS-000079-6	12.3
MCS-000082-0	36.6				MCS-000082-0	639.284			MCS-000082-0	14
MCS-000083-1	35.2				MCS-000083-1	601.495			MCS-000083-1	10
MCS-000087-5	36.5				MCS-000087-5	94.7632			MCS-000087-5	10.3
MCS-000089-7	38.8				MCS-000089-7	9431.52			MCS-000089-7	12.2
MCS-000095-4	36.2				MCS-000095-4	396.53			MCS-000095-4	14.5
MCS-000104-5	37.1				MCS-000104-5	2678.81			MCS-000104-5	12.8
MCS-000111-3	35.3				MCS-000111-3	390.674			MCS-000111-3	15.8
MCS-000112-4	35.3				MCS-000112-4	5450.17			MCS-000112-4	12
MCS-000114-6	36.8				MCS-000114-6	498.374			MCS-000114-6	9.8
MCS-000118-0	36				MCS-000118-0	876.356			MCS-000118-0	14.2
MCS-000120-3	36.5				MCS-000120-3	324.736			MCS-000120-3	9.1
MCS-000002-2	37.2				MCS-000002-2	12680.3			MCS-000002-2	12.1
MCS-000016-7	40.3				MCS-000016-7	15488.4			MCS-000016-7	10.9
MCS-000027-9	35.9				MCS-000027-9	1011.47			MCS-000027-9	13.9
MCS-000037-0	39.5				MCS-000037-0	17003			MCS-000037-0	7.3
MCS-000040-4	36				MCS-000040-4	4919.75			MCS-000040-4	11.2
MCS-000043-7	35.8				MCS-000043-7	2559.05			MCS-000043-7	12.1
MCS-000054-9	38.3				MCS-000054-9	6433.69			MCS-000054-9	11.4
MCS-000061-7	39.9				MCS-000061-7	29705			MCS-000061-7
MCS-000063-9	35				MCS-000063-9	8596.69			MCS-000063-9	12.2
MCS-000065-1	38.7				MCS-000065-1	23343			MCS-000065-1	11.9
MCS-000066-2	36.1				MCS-000066-2	23343			MCS-000066-2	12.6
MCS-000067-3	36.5				MCS-000067-3	665.797			MCS-000067-3	13.4
MCS-000091-0	36.3				MCS-000091-0	30013.8			MCS-000091-0	11.8
MCS-000098-7	36.2				MCS-000098-7	56599.3			MCS-000098-7	11.5
MCS-000102-3	38.8				MCS-000102-3	41238.3			MCS-000102-3	11.1
MCS-000116-8	38				MCS-000116-8	7772.85			MCS-000116-8	16
MCS-000119-1	36.7				MCS-000119-1	11305.1			MCS-000119-1	12.2
MCS-000008-8		38.6			MCS-000008-8		8430.07		MCS-000008-8		10.2
MCS-000010-1		36.6			MCS-000010-1		7052.19		MCS-000010-1		13.1
MCS-000045-9		39.8			MCS-000045-9		30766.9		MCS-000045-9		6.9
MCS-000046-0		39.2			MCS-000046-0		34125.3		MCS-000046-0		8.1
MCS-000047-1		37.9			MCS-000047-1		5685.78		MCS-000047-1		9.3
MCS-000052-7		39.4			MCS-000052-7		62126.5		MCS-000052-7		6.9
MCS-000077-4		36.1			MCS-000077-4		22199.1		MCS-000077-4		6.3
MCS-000085-3		39.2			MCS-000085-3		49401.6		MCS-000085-3		2.5
MCS-000018-9		38.4			MCS-000018-9		38541.7		MCS-000018-9		1.9
MCS-000041-5		36.7			MCS-000041-5		56541.1		MCS-000041-5		4.1
MCS-000051-6		39.2			MCS-000051-6		22299		MCS-000051-6		5.7
MCS-000057-2		38.2			MCS-000057-2		40417		MCS-000057-2		5.1
MCS-000058-3		35			MCS-000058-3		26535.9		MCS-000058-3		9
MCS-000069-5		35.9			MCS-000069-5		78281.9		MCS-000069-5		7.3
MCS-000070-7		38.8			MCS-000070-7		40375.3		MCS-000070-7		8.6
MCS-000078-5		36.5			MCS-000078-5		4492.06		MCS-000078-5		12.1
MCS-000005-5		35.6			MCS-000005-5		56418.9		MCS-000005-5		4.8
MCS-000007-7		36.4			MCS-000007-7		15841.9		MCS-000007-7		9.6
MCS-000011-2		39.1			MCS-000011-2		37750.5		MCS-000011-2		1.5
MCS-000021-3		36.2			MCS-000021-3		22903.3		MCS-000021-3		2.2
MCS-000024-6		37.7			MCS-000024-6		4306.89		MCS-000024-6		3.5
MCS-000068-4		38			MCS-000068-4		50944.7		MCS-000068-4		5.2
MCS-000072-9		36.2			MCS-000072-9		11281.6		MCS-000072-9		5.9
MCS-000006-6		38.8			MCS-000006-6		21533.7		MCS-000006-6		6.1
MCS-000019-0		35			MCS-000019-0		13249.3		MCS-000019-0		3.8
MCS-000032-5		39.6			MCS-000032-5		14332		MCS-000032-5		3.4
MCS-000044-8		35.9			MCS-000044-8		34629.1		MCS-000044-8		5.4
MCS-000001-1		39.4			MCS-000001-1		72448.4		MCS-000001-1		3
MCS-000029-1		39.1			MCS-000029-1		112246		MCS-000029-1		3.2
MCS-000036-9		39.2			MCS-000036-9		34782.8		MCS-000036-9		5.2
MCS-000009-9		38.4			MCS-000009-9		55571.4		MCS-000009-9		1.6
MCS-000101-2		38.8			MCS-000101-2		36783.9		MCS-000101-2		6.4
MCS-000080-8		38.4			MCS-000080-8		22560.4		MCS-000080-8		3.7

## Sheet: Figure 1D
		age	reinfections
	MCS-000001-1	3	7
	MCS-000002-2	5.3	1
	MCS-000004-4	18.5	2
	MCS-000005-5	4.8	5
	MCS-000006-6	6.1	6
	MCS-000007-7	9.6	5
	MCS-000008-8	10.2	3
	MCS-000009-9	1.6	8
	MCS-000010-1	13.1	3
	MCS-000011-2	1.5	5
	MCS-000012-3	36.2	0
	MCS-000013-4	2	2
	MCS-000014-5	7.5	2
	MCS-000015-6	2.2	0
	MCS-000016-7	6.3	1
	MCS-000018-9	1.9	4
	MCS-000019-0	3.8	6
	MCS-000020-2	3.1	2
	MCS-000021-3	2.2	5
	MCS-000022-4	2.9	0
	MCS-000024-6	3.5	5
	MCS-000025-7	31	0
	MCS-000027-9	21.6	1
	MCS-000028-0	30.9	0
	MCS-000029-1	3.2	7
	MCS-000031-4	6.5	2
	MCS-000032-5	3.4	6
	MCS-000033-6	6.8	2
	MCS-000034-7	19.3	0
	MCS-000036-9	5.2	7
	MCS-000037-0	7.7	1
	MCS-000038-1	10.3	2
	MCS-000039-2	4.8	0
	MCS-000040-4	11.3	1
	MCS-000041-5	4.1	4
	MCS-000043-7	22.5	1
	MCS-000044-8	5.4	6
	MCS-000045-9	6.9	3
	MCS-000046-0	8.1	3
	MCS-000047-1	9.3	3
	MCS-000048-2	18.5	2
	MCS-000049-3	11.4	0
	MCS-000051-6	5.7	4
	MCS-000052-7	6.9	3
	MCS-000054-9	7.5	1
	MCS-000055-0	9.2	0
	MCS-000056-1	2.9	0
	MCS-000057-2	5.1	4
	MCS-000058-3	9	4
	MCS-000060-6	3.3	2
	MCS-000061-7	1.9	1
	MCS-000063-9	6.3	1
	MCS-000065-1	7.2	1
	MCS-000066-2	15.1	1
	MCS-000067-3	11.2	1
	MCS-000068-4	5.2	5
	MCS-000069-5	7.3	4
	MCS-000070-7	8.6	4
	MCS-000071-8	3.1	2
	MCS-000072-9	5.9	5
	MCS-000073-0	19.6	0
	MCS-000074-1	1.5	0
	MCS-000075-2	5.9	2
	MCS-000076-3	3.8	2
	MCS-000077-4	6.3	3
	MCS-000078-5	12.1	4
	MCS-000079-6	18.4	0
	MCS-000080-8	3.7	11
	MCS-000082-0	18	0
	MCS-000083-1	34	0
	MCS-000085-3	2.5	3
	MCS-000086-4	8.9	2
	MCS-000087-5	13.1	0
	MCS-000089-7	12.7	0
	MCS-000090-9	2.7	2
	MCS-000091-0	7.3	1
	MCS-000093-2	8.8	2
	MCS-000094-3	5	2
	MCS-000095-4	31.5	0
	MCS-000096-5	5.4	2
	MCS-000098-7	7.9	1
	MCS-000101-2	6.4	9
	MCS-000102-3	6.5	1
	MCS-000103-4	10.1	2
	MCS-000104-5	24.6	0
	MCS-000108-9	31	2
	MCS-000110-2	14.1	2
	MCS-000111-3	33.1	0
	MCS-000112-4	31	0
	MCS-000113-5	14	2
	MCS-000114-6	21.1	0
	MCS-000116-8	24.9	1
	MCS-000118-0	26.2	0
	MCS-000119-1	32.1	1
	MCS-000120-3	18.1	0

## Sheet: Figure 1E
	month	parasitemia	temperature	PCR positive		months	parasitemia	temperature	PCR positive		months	parasitemia	temperature	PCR positive
	0.033333	93118.5	39.1			0	1453.3	36.2			0.033333	456.07	36.4
	0.6	6364.9	36.3			1	1	36.2	1000000		8.93333	1	35.4	1000000
	5.53333	13858.8	39			2	1	36.2	1000000		9.9	1	36.5	1000000
	6.86667	205721	38.4			3.8	1	36.4	1000000		14.8	1	36.7	1000000
	8.46667	154289	39			5	1	36.9	1000000		16.8667	1	36.4	1000000
	9.2	1	36.2	1000000		9.7	1	36.5	1000000		18	1	36.5	1000000
	10.8	130178	37.1			10.4	2280.4	39.4
	11.9333	1	35.9	1000000		11	1	36.2	1000000
	12.4	230845	38.5			12	1	35.6	1000000
	13.1667	288083	39.2			12.9333	2478.7	37.4
	17.0667	1	36.2			16.1667	1	35.7
	18	1	35.9			17.0333	1	36.2
						18	1	36.7
