# Supplementary material for: Cytolytic circumsporozoite-specific memory CD4+ T cell clones are expanded during Plasmodium falciparum infection
Source: Nat Commun. 2023 Nov 25;14:7726. doi: 10.1038/s41467-023-43376-y (PMC10673885; doi:10.1038/s41467-023-43376-y)
Supplement: Supplementary file 11 — Source Data [file 41467_2023_43376_MOESM11_ESM.zip › Figure 2.xlsx]

## Sheet: Figure 2A
	Number of Pf IgG reactive antigens						Abundance of Pf-reactive IgG (mean intensity)
Protected >13 yrs	Protected <13 yrs	Susceptible <13 yrs				Protected >13 yrs	Protected <13 yrs	Susceptible <13 yrs
164	27	30				5.24011	3.5256	3.07825
141	164	123				5.18055	3.50054	2.97119
304	205	31				4.63171	2.58327	2.22448
127	248	75				4.29014	3.05539	2.9847
183	196	105				4.36182	2.9121	2.71075
130	158	168				4.13886	3.07194	2.3122
121	56	82				4.25367	2.58205	2.94277
68	80	332				3.80169	2.38341	1.87076
173	241	84				3.45454	2.21283	1.22698
122	72	101				3.44647	1.95962	1.76419
152	104	276				3.57295	1.47427	1.28713
75		119				3.06795	2.25139	1.52831
233		118				2.73874	2.13092	1.13142
248		203				2.87431	1.83901	1.06823
255		64				3.19524	1.31933	1.31534
260		135				2.69796	1.41928	1.19379
262		48				2.44476	1.57334	1.07392
		163				2.70781	0.953635	0.725624
		158				2.25107	1.27368	1.11674
		155				2.1744	1.32661	0.857896
		164				2.1483	1.33614	0.766447
		167				1.92165	1.5659	1.0862
		38				1.93391	1.30142	0.592619
		181				2.1491	0.426106	0.726263
		83				1.77526	0.945714	0.718219
		190				1.73911	0.950596	0.673138
		129				1.98157	0.50985	0.491224
		170				1.74044	0.879809	0.659099
		50				1.68689	0.919328	0.705201
		125				1.74454	0.617805	0.802588
		11				1.34966	0.95501	0.580472
		244				1.49297	0.54969	0.415918
		40				1.14679	0.941614	0.456124
		40				1.25496	0.697611	0.345567
		169				1.3453	0.497403	0.205561
		132				1.47617	0.174034	0.138852
						1.09939	0.673912	0.230542
						1.16415	0.568453	0.30127
						1.08172	0.616659	0.359554
						1.06873	0.605963	0.25923
						1.18571	0.414157	0.361029
						1.04015	0.596234	0.315971
						0.934554	0.740579	0.295826
						1.15534	0.356541	0.188671
						1.06892	0.029542	0.24608
						0.897957	0.285834	0.174271
						1.13369	-0.1234	-0.30704
						0.780049	0.024943	-0.10969

## Sheet: Figure 2B
			% YOYO+ THP-1 cells																																			18.8	7.44	8.555
		Susceptible	AGE MATCHED PROTECTED	Protected	US Control
		26.7	55.1	53.6	18.3
		26.8	52.7	56.1	12.8
		51.1	48	50.7	10.2
		18.4	41.7	35.1
		48.6	49.4	44.7
		27.2	40.9	47.8
		24.8		53.8
		58
