# Supplementary material for: Cytolytic circumsporozoite-specific memory CD4+ T cell clones are expanded during Plasmodium falciparum infection
Source: Nat Commun. 2023 Nov 25;14:7726. doi: 10.1038/s41467-023-43376-y (PMC10673885; doi:10.1038/s41467-023-43376-y)
Supplement: Supplementary file 11 — Source Data [file 41467_2023_43376_MOESM11_ESM.zip › Figure 3.xlsx]

## Sheet: Figure 3A
				Shannon Diversity Index (H)
				SUSCEPTIBLE	Age Match	Protected
				0.118001	0.488795	0.232765
				0.207123	0.558656	0.050785
				0.423922	0.626911	0.496328
				0.480695	0.628186	0.549093
				0.328444	0.62582	0.439254
				0.2839	0.645185	0.509802
				0.232777	0.668129	0.354418
				0.3197	0.539212	0.411217
				0.298429		0.514869
				0.345261		0.487666

## Sheet: Figure 3B
		Susceptible			Age matched protected			Protected			Susceptible			age matched protected			Protected																																11.5
		Non-classical monocytes	Classical Monocytes		Non-classical monocytes	Classical Monocytes		Non-classical monocytes	Classical Monocytes		Myeloid DCs	pDCs		Myeloid DCs	pDCs		Myeloid DCs	pDCs																															16.5
		9.74	0.3		1.28	35.5		6.16	1.14		0.092	0.023		0.2	0		0.41	0.048																															8.45
		4.4	7.29		0.22	0.31		10.1	0.57		2.18	0.76		0.73	0.24		0.16	0.01
		7.76	43.2		2.56	50.3		5.35	45.8		2.86	0.17		0.012	0		2.2	0.17
		4.55	14		1.89	2.67		11.6	48.2		1.12	0.057		0.29	0.56		0.015	0.32
		28.2	0.96		2.09	39.4		15.8	11.1		0.24	0.17		0.32	0.08		1.7	0.04
		4.92	8.1		1.86	46.6		9.09	42.6		1.11	0.16		0.32	0.039		1.08	0.39
		7.86	6.29					4.21	15		1.18	0.2		0.58	0.55		0.38	0.13
		5.22	0.57		0.68	28.6		2.65	31.6		0.036	0					0.59	0.53
		4.53	0.016		0.77	13.6		7.24	2.48		0.049	0		0.53	0.26		0.26	0.16
		22.7	1.7					5.61	29.4		0.14	0.034		0.15	0.43		1.32	0.52
		5.83	0.21								0.12	0
		0.72	3.39								0.87	0.033
		5.14	0.093
																					1.98	1.42	2.08	1.64	1.85	1.57	3.43*	3.16	1.21
			Susceptible			Age matched protected					Protected			NK cels
		B cells	CD4+ T	CD8+ T		B cells	CD4+ T	CD8+ T		B cells	CD4+ T	CD8+ T		Susceptible	Age-matched Protected	Protected
		1.9	3.6	2.19		4.51	23.2	9.38		11.5	16.5	8.45		0.081	1.98	0.34
		9.82	7.11	24.6		0.66	4.94	3.77		23.5	9	6.04		4.77	1.42	0.051
		4.42	7.4	5.64		3.48	12.1	9.85		3.85	8.08	6.78		0.18	2.08	0.13
		4.59	6.6	5.76		0.86	19	6.69		7.49	29.9	33.2		0.32	1.64	0
		3.18	9.63	3.15		4.74	26.3	10.2		16.9	6.94	4.81		0.54	1.85	0.81
		38.4	14.4	6.35		2.43	17	8.73		11.7	8.19	5.82		0.32	1.57	1.55
		9.43	26.5	16.9		4.37	27.6	33						1.77		0.32
		5.29	26.9	10.1		3.21	33.7	15		2.89	5.53	27.6		0.21	3.16	1.89
		5.01	32.8	11.6		10.1	28.5	11.5		6.99	44.8	11.1		0.049	1.21	0.88
		10.8	19.7	5.23		5.5	21.4	14						0.28		2.55
		11.5	22.1	9.63										0.7
		6.06	53	13.6										1.3
		2.6	6.73	2.91										0.44
[truncated: 8 more columns]
