# Supplementary material for: Cytolytic circumsporozoite-specific memory CD4+ T cell clones are expanded during Plasmodium falciparum infection
Source: Nat Commun. 2023 Nov 25;14:7726. doi: 10.1038/s41467-023-43376-y (PMC10673885; doi:10.1038/s41467-023-43376-y)
Supplement: Supplementary file 11 — Source Data [file 41467_2023_43376_MOESM11_ESM.zip › Figure 4.xlsx]

## Sheet: Figure 4A
						% indicated subset among CD4+ T cells
		Susceptible				Protected				Age-matched protected
	Naive CD4+	Memory CD4+	Effector CD4+		Naive CD4+	Memory CD4+	Effector CD4+		Naive CD4+	Memory CD4+	Effector CD4+
	40.9	24	34.8		30.3	38.6	30.8		40	18.2	41.3
	35.9	4.15	59.9		28.3	48.1	23.5		44.9	35.2	19.3
	50.3	32.6	16.9		22.2	42.9	34.6		39.7	21.5	38.4
	21.1	9.91	68.9		34.1	44.2	21.2		63.1	11.4	25.4
	49.6	29.4	21		31.1	13.2	55.6		63.4	20.1	16.1
	64.8	12.1	23.1		51.3	30.2	18.1		31.3	21.4	47
	51.1	21.5	26.7		36.7	22	41
	47.8	17.7	34.5		60.9	26	12.8		37	23.2	39.3
	17.9	43.9	37.8		28.2	52.4	19.1		64.9	2.55	32.5
	71	7.87	21		55.4	17.7	26.7
	40.9	24.9	34.1
	72.2	13.2	14.4
	48.6	33.8	17.4
					% indicated subset among CD4+ T cells
	Susceptible					Protected				Age-matched protected
	Tregs %CD4	Tfh %CD4				Tregs %CD4	Tfh %CD4			Tregs %CD4	Tfh %CD4
	0.32	2.88				1.88	3.65			8.63	17.4
	34.6	4.2				0	1.44			2.69	25.6
	5.38	9.46				6.24	6.5			4.93	12.5
	6.34	5.84				5.65	17.3			6.06	15
	3.03	12.9				5.1	12.1			4.21	19.7
	1.1	15.4				3.4	23.6			12.2	15.3
	2.22	11.9				3.3	13.1
	0.26	6.08				5.79	20.6			4.97	21.8
	0.3	5.03				3.82	14			6.28	9.99
	0.23	6.29				3.82	14
	0.63	6.22
	2.18	10.3
	0.46	5.32

## Sheet: Figure 4B
					% indicated subset among CD8+ T cells
		Susceptible				Protected				Age-matched protected
	Naive CD8+	Memory CD8+	Effector CD8+		Naive CD8+	Memory CD8+	Effector CD8+		Naive CD8+	Memory CD8+	Effector CD8+
	31.1	13.2	55.8		42.9	12.1	45		63.5	2.61	33.8
	25.9	0.28	73.8		22.3	19.4	57.9		51.5	9.54	38.9
	50	25.8	23.9		22.3	10.9	66.6		31.3	2.83	65.9
	21.7	5.05	73.2		63.8	9.85	26.3		54	1.84	43.5
	58.1	9.97	32		53.5	6.01	40.5		75.6	6.03	18.3
	57.5	12.5	30		58.2	4.38	37.3		38.4	10.5	50.9
	37.2	1.16	61.6		33.2	4.99	61.7
	55.8	6.67	37.5		63	4.45	32.5		50.4	5.62	44
	23.5	35.6	40.6		48.4	23.3	28.3		52.9	0.73	46.2
	53.2	3.96	42.6		51.9	2.15	45.9
	54.1	5.06	40.9
	69.7	2.01	28.2
	50.8	5.88	43.3

## Sheet: Figure 4C
					% indicated subset among B cells
		Susceptible					Protected				Age-matched protected
	Naive B	Memory B cells	Atypical Memory B cells			Naive B	Memory B cells	Atypical Memory B cells		Naive B	Memory B cells	Atypical Memory B cells
	76	7.83	2.3
	78.8	18.2	3.18			77.5	18.8	4.17		70.1	26.9	2.45
	71.4	23.3	6.32			75.1	8.09	1.73		85.9	13.7	2.64
	87.8	7.74	1.62			46.4	51.6	4.06		71.9	24.2	3.22
	76	18.1	2.84			25.4	73.7	4.04		54.2	44.3	7.09
	88.3	9.85	1.82			47.9	50.5	7.19		90.5	7.26	0.52
	70.6	25	1.47			61.6	37.2	2.16		81	16.7	2.07
	91.4	4.29	2.45			81.8	17.5	1.88
	93.5	2.15	0.92			76.6	22.4	0.83		62.4	24.2	3.94
	88.6	5.27	1.79			80.6	16.1	1.65		84	14.6	1.32
	94.3	3.86	1.29			79.1	16.4	0.88
	74.2	23.9	2.87
	86.5	10.9	2.07
					% indicated subset among B cells
	IgM+ IgD-	IgM+IgD+	IgM-IgD-		IgM+ IgD-	IgM+IgD+	IgM-IgD-		IgM+ IgD-	IgM+IgD+	IgM-IgD-
	10.1	57.6	14.7		11.7	21.7	58.3		10.5	42	36.7
	26.6	46.1	24.7		10.4	39.9	25.4		21.2	62.3	15
	3.88	45	42.1		14	31.2	52.3		12.1	58.9	26.7
	6.41	70	14.7		9.21	29.4	55.3		11.1	24.8	57
	15	59.2	16.8		3.19	17.8	71.7		3.28	79.9	11.1
	1.09	64.2	25.5		18.1	49.6	28.5		12.6	54.3	31.6
	4.41	63.2	22.1		17.4	39.3	37.5
	4.91	55.8	15.3		1.25	58.3	28.2		20.5	48.4	27.4
	10.8	49.8	27.1		3.31	57.4	20.7		8.51	74.7	13.7
	6.21	64.5	19.4		3.12	78.2	14
	5.29	72.9	12.9
	6.81	55.5	27.2
	22.8	50.8	22.8
