# Supplementary material for: Cytolytic circumsporozoite-specific memory CD4+ T cell clones are expanded during Plasmodium falciparum infection
Source: Nat Commun. 2023 Nov 25;14:7726. doi: 10.1038/s41467-023-43376-y (PMC10673885; doi:10.1038/s41467-023-43376-y)
Supplement: Supplementary file 11 — Source Data [file 41467_2023_43376_MOESM11_ESM.zip › Figure 6.xlsx]

## Sheet: Figure 6A
		Clonotype
	104	79	83
	4.34783	1.96599	2.38889
	1.85372	1.00956	1.22222
	1.24705	0.345377	0.944444
	1.17964	0.31881	0.555556
	1.11223	0.292242	0.5
	0.977418	0.292242	0.5
	0.943714	0.23910733*	0.333333
	0.91001	0.21253985*	0.333333
	0.539265	0.18597237*	0.277778
	0.337041	0.18597237*	0.25*

## Sheet: Figure 6D
number of expanded memory CD4+ T cell clones
	c1_104	c1_79	c1_83	c10_104	c2_104	c2_79	c2_83	c3_104	c3_79	c3_83	c4_104	c4_79	c4_83	c5_104	c5_79	c5_83	c6_104	c6_79	c6_83	c7_104	c7_83	c8_104	c8_83	c9_104
1	71	30	46	6	2	5	19	21	2	12	8	5	9	16	4	19	12	9	7	14	7	15	7	11
2	0*	0*	1	0*	0*	0*	0*	0*	0*	0*	0*	0*	0*	0*	1	0*	0*	0*	0*	0*	0*	0*	0*	0*
3	0*	1	0*	0*	0*	0*	0*	1	0*	0*	0*	0*	0*	0*	2	0*	0*	0*	0*	1	1	0*	0*	0*
4	2	0*	1	0*	0*	0*	0*	0*	0*	0*	0*	0*	0*	0*	0*	2	1	0*	0*	2	0*	0*	0*	0*

## Sheet: Figure 6F
	Cumulative proportion of expanded clones among memory CD4+ T cells expressing indicated gene (%)
		Clonotype %
		ZEB2	47.3485	15.5738	40.7035
		TBX21	38.6667	12.6866	22
		RUNX3	17.0732	4.95868	7.57946
		IFNG	13.382	3.48525	4.3771
		NKG7	28.914	15.9574	24.0367
		GNLY	44.7427	27.1357	34.8774
		GZMB	67.5472	45.9184	55.1724
		GZMA	27.2727	9.27673	17.5227
		GZMH	59.824	32.6087	39.8058
		GZMK	3.32226	3.125	3.0303
		PRF1	50.5319	20.2703	35.8779

## Sheet: Figure 6G
			Cumulative proportion of ZEB2+ or GZMB+ cells among indicated populations (%)
			Zeb2+
			All cells	clonotypes
			11.9674	60.9756
			4.17379	31.1475
			7.09447	61.8321
			Gzmb+
			12.0127	87.3171
			3.35272	73.7705
			4.13547	48.855
