# Supplementary material for: Cytolytic circumsporozoite-specific memory CD4+ T cell clones are expanded during Plasmodium falciparum infection
Source: Nat Commun. 2023 Nov 25;14:7726. doi: 10.1038/s41467-023-43376-y (PMC10673885; doi:10.1038/s41467-023-43376-y)
Supplement: Supplementary file 11 — Source Data [file 41467_2023_43376_MOESM11_ESM.zip › Figure 7.xlsx]

## Sheet: Figure 7A
	% ZEB2+ among memory CD4+ T cells
	2.01
	1.79
	2.13
	1.3
	3.54
	1.12
	1.15
	2.19
	2.12
	2.3
	2.31
	5.61
	10.1
	9.74
	2.76
	6.96
	3.73
	7.99
	4.1
	2.3
	0.49
	5.69
	3.63

## Sheet: Figure 7B
				% CD25+OX40+ among ZEB2+ memory CD4+ T cells
		HC -Ctrl ag	HC-all	MP-Ctrl ag	MP-All	MP-CSP
		0.47	5.23	16.7	48.5	23.7
		0.69	3.41	10.4	55.8	32.8
		0.93	15.2	1.17	30.9	34.3
			4.53	3.23	26.8	30.4
				0.99	13.5	40.9
				10.3	27.3
					47.1
					24.5
					24.8
					36.3
					28.5
					32.6

## Sheet: Figure 7C
	CD62L			CD127			CD39			CX3CR1			CCR6			CXCR3			CXCR5			ICOS			PD1
	Zeb2-	Zeb2+		Zeb2-	Zeb2+		Zeb2-	Zeb2+		Zeb2-	Zeb2+		Zeb2+	Zeb2-		Zeb2+	Zeb2-		Zeb2+	Zeb2-		Zeb2+	Zeb2-		Zeb2+	Zeb2-
	10.8	8.72		2031	2923		3945	5306		107	0		19101	5745		13840	1978		10458	1638		4107	4078		7784	14077
	4.38	7.81		1810	2550		4606	6243		81.1	0		7794	3674		9392	4405		2605	3034		3995	2626		8504	11224
	14	20		4081	6673		11521	14214		133	131		59964	17016		26259	5770		21558	7660		7480	5811		13739	18348
	19.9	41.9		3008	4552		3870	3758		284	52.4		40808	13663		25212	855		16947	1136		34451*	5019		5815	4349
	4.29	45.7		4019	2897		5162	16400		880	2790		27406	10737		18570	7764		7000	3272		9655	5730		10674	7290
	18.9	56.6		5241	5596		1986	7786		537	2530		13272	7920		15752	11592		6100	2963		4560	5470		7158	8037
	5.65	4.37		4946	4018		1227	4031		0	629		26310	11045		7660	6418		2460	3630		3588	6354		34899	9781
	18.9	15.3		3223	371		2058	4093		138	692		3346	2257		20024	4842		1948	3737		4449	4883		4636	4193
	5.44	22.1		3457	1451		3653	4216		17.7	437		7188	6424		10960	10962		24793	5546		2015	2685		4066	2022
	7.41	24.8		4435	3531		3226	5920		826	2363		30558	6913		24278	5235		1992	2185		18366*	2668		6226	3443
	35.6	38.3		2897	3272		9534	14696		22.1	0		4730	1770		7454	19288		3975	11340		4555	3697		3518	3317
	17.9	42.9		2784	3402		1686	4977		14.8	1262		3565	2332		11448	12055		5682	14612		7916	7708		19775	7480
	18.6	59.8		6931	6236		4731	10686		1991	2967		11512	3900		14143	13334		4990	5255		9256	7045		4088	5301
	8.31	12.3		4985	4027		2059	5829		2367	7129		5380	5109		2980	11522		6890	8410		8589	5067		3387	5081
	3.31	8.7		2176	3593		2323	4385		2808	2946		6015	4304		3674	3853		7997	3889		8454	2431		10357	11150
	18.6	15.8		1889	2512		6436	10866		1857	2687		13797	5753		2852	11320		4048	2978		3218	2675		26962	12962
	0.35	5.28		4553	9034		3898	3536		347	661		14807	6777		5606	6964		8784	6673		1642	1514		19690	16768
	5.76	6.43		2909	5622		3245	5196		932	717		79520	15119		14915	18294		3631	3707		2060	1295		18839	11087
	5.76	11.1		6386	4935		13280	14364		218	124		9719	3889		3655	6321		2386	1272		1639	999		7916	5171
	12	20.5		9543	4969		8205	12439		297	572		11213	6522		9718	7929		5903	3098		3472	3757		9016	4568
	5.55	5.85		4268	3044		9041	31693		544	4729		16222	5253		17395	7869					2744	2996		10674	7290
	16.5	12.9		4567	3395		14262	15077		1217	2080		4404	1860		9481	1183					2670	2792		7158	8037
	13.9	8.61					1924	3820		100	1177		4656	2300		7430	1983					2451	3494		34899	9781
																									4636	4193
																									4927	7913
																									8261	9882
																									5724	2975
																									4007	2993
	lag3			Tigit
	Zeb2+	Zeb2-		Zeb2+	Zeb2-
	3959	3160		6387	4617
	2191	2407		4735	4962
	2172	1514		3258	2675
	1857	1413		3998	3920
	744	403		4997	3902
	1153	872		3358	3789
	11614	3303		7468	5121
	476	130		4469	2715
	849	348		4688	2601
	1132	629		4971	2826
	759	863		5413	4430
	4200	3403		10480	7350
	7406	7309		6479	5943
	2144	1834		4882	4069
	9178	8785		6546	7159
	16962	7705		3959	4136
	17999	3978		12864	10098
	2774	2015		10712	9449
	2368	939		13647	10664
	2048	402		10599	6920
	744	403		4997	3902
	1153	872		3358	3789
	11614	3303		7468	5121
	476	130		4469	2715
	1362	1066		4622	4778
	7346	1991		6930	5195
	1267	1097		4545	3255
	854	697		3722	2560
