# Supplementary material for: Cytolytic circumsporozoite-specific memory CD4+ T cell clones are expanded during Plasmodium falciparum infection
Source: Nat Commun. 2023 Nov 25;14:7726. doi: 10.1038/s41467-023-43376-y (PMC10673885; doi:10.1038/s41467-023-43376-y)
Supplement: Supplementary file 11 — Source Data [file 41467_2023_43376_MOESM11_ESM.zip › Figure 8.xlsx]

## Sheet: Figure 8A
	% ZEB2+ among memory CD4+ T cells
		Illness	Conv	Illness	Conv	Illness	Conv
	28 enroll pro.fcs	2.01	1.4
	114 enroll pro.fcs	1.79	5.97
	0208 pro 25.fcs	2.13	0.9
	0208 pro 104.fcs	1.3	2.3
	111 enroll pro.fcs	3.54	3.44
	118 enroll pro.fcs	1.12	1.07
	73 enroll pro.fcs	1.15	0.98
	87 enroll pro.fcs	2.19	1.09
	29-1 SV1 sus.fcs			2.12	2.78
	80-8 enroll sus.fcs			2.3	1.4
	0208 sus 21_3.fcs			2.31	0.52
	0208 sys 11_2 SV1.fcs			5.61	3.97
	46 enroll sus.fcs			10.1	4.28
	51-6 SV1 sus.fcs			9.74	1.69
	19 MS1 sus.fcs			2.76	1.92
	2-2 SV2.fcs					6.96	2.81
	15-6 SV6.fcs					3.73	3.4
	56 enroll.fcs					7.99	1.32
	63 SV3.fcs					4.1	1.43
	16 SV1.fcs					2.3	3.37
	49 enroll.fcs					0.49	0.43
	98 enroll.fcs					5.69	1.35
	102 SV1.fcs					3.63	0.65

## Sheet: Figure 8B
	% ZEB2+ memory CD4+ T cells
		Not Gaining protection		Gaining protection
		early	late	early	late
	32 enroll.fcs	0.51	36.7
	52 enroll.fcs	0.52	4.08
	68 enroll.fcs	3.08	17.4
	96 enroll.fcs	1.31	4.3
	14_5 sv1.fcs	0.76	3.14
	37 enroll.fcs	6.54	4.51
	101 sv1.fcs	7.5	11.5
	29 SV7.fcs			2.12	0.4
	80 sv8.fcs			18.6	1.92
	21 sv6.fcs			2.31	0.12
	11 SV6.fcs			5.61	0.49
	9_9 sv3.fcs			1.01	5.6

## Sheet: Figure 8C
		PD1						LAG3					TIGIT					CXCR3					CCR6
	CD39-	CD39+	CD39-	CD39+			CD39-	CD39+	CD39-	CD39+		CD39-	CD39+	CD39-	CD39+		CD39-	CD39+	CD39-	CD39+		CD39-	CD39+	CD39-	CD39+
	11038	19526	10820	10571			1428	3418	587	1444		2695	4192	4669	6347		11680	23115	2712	3175		15957	34180	3167	3620
	7505	11840	5819	12061			1314	5014	403	3107		4041	7077	2695	5169		7398	13764	4930	7629		5112	14887	5986	11383
	6709	12649	4048	7309			2655	15458	7853	15947		4216	7915	5426	9501		5246	17892	10009	20811		15957	91307	16844	50721
	17447	34059	6805	4407			8482	24940	161	1766		2738	4660	3979	6347		9129	17904	3231	5129		20770	41108	4237	6383
	3227	4167	7217	8861			0	3166	42	1795		3872	10374	4188	4766		27687	15665	7939	10376		40776	23221	3759	3503
	9148	25764	2538	7736			1609	5165	3445	10486		6004	12398	5250	7969		8933	21152	22767	15210		5446	21102	18471	9132
	8418	14471	3154	5329			9800	23998	0	1964			10556	2650	5584		15706	33836	6471	11416		52469	64049	3123	6725
		29074					166	4199	133	1875		5766	14574	3022	4733		17496	30652	5543	11066		27527	50355	3894	10227

## Sheet: Figure 8D
		% ZEB2+ PD-1+LAG-3+ CD4+ T cells
	susc ill	susc conv	prot ill	prot conv
	80.8	16.6	8.57	8.24
	50.3	57.7	56.3	1.3
	26.4	20.6	14	7.69
	22.9	13.6	11.2	3.47
	40.9	28.4	7.63	26.4
	34.3	36.9	20.2	11
		58.8	62.5	12.6
	52.3	10.2	5.09	2.96
