# Supplementary material for: Cytolytic circumsporozoite-specific memory CD4+ T cell clones are expanded during Plasmodium falciparum infection
Source: Nat Commun. 2023 Nov 25;14:7726. doi: 10.1038/s41467-023-43376-y (PMC10673885; doi:10.1038/s41467-023-43376-y)
Supplement: Supplementary file 11 — Source Data [file 41467_2023_43376_MOESM11_ESM.zip › Figure S1.xlsx]

## Sheet: Figure S1B
		Protected	Susceptible
	MCS-000074-1	1.5
	MCS-000015-6	2.2
	MCS-000022-4	2.9
	MCS-000056-1	2.9
	MCS-000039-2	4.8
	MCS-000055-0	9.2
	MCS-000049-3	11.4
	MCS-000089-7	12.7
	MCS-000087-5	13.1
	MCS-000082-0	18
	MCS-000120-3	18.1
	MCS-000079-6	18.4
	MCS-000034-7	19.3
	MCS-000073-0	19.6
	MCS-000114-6	21.1
	MCS-000104-5	24.6
	MCS-000118-0	26.2
	MCS-000028-0	30.9
	MCS-000025-7	31
	MCS-000112-4	31
	MCS-000095-4	31.5
	MCS-000111-3	33.1
	MCS-000083-1	34
	MCS-000012-3	36.2
	MCS-000061-7	1.9
	MCS-000002-2	5.3
	MCS-000016-7	6.3
	MCS-000063-9	6.3
	MCS-000102-3	6.5
	MCS-000065-1	7.2
	MCS-000091-0	7.3
	MCS-000054-9	7.5
	MCS-000037-0	7.7
	MCS-000098-7	7.9
	MCS-000067-3	11.2
	MCS-000040-4	11.3
	MCS-000066-2	15.1
	MCS-000027-9	21.6
	MCS-000043-7	22.5
	MCS-000116-8	24.9
	MCS-000119-1	32.1
	MCS-000085-3		2.5
	MCS-000077-4		6.3
	MCS-000045-9		6.9
	MCS-000052-7		6.9
	MCS-000046-0		8.1
	MCS-000047-1		9.3
	MCS-000008-8		10.2
	MCS-000010-1		13.1
	MCS-000018-9		1.9
	MCS-000041-5		4.1
	MCS-000057-2		5.1
	MCS-000051-6		5.7
	MCS-000069-5		7.3
	MCS-000070-7		8.6
	MCS-000058-3		9
	MCS-000078-5		12.1
	MCS-000011-2		1.5
	MCS-000021-3		2.2
	MCS-000024-6		3.5
	MCS-000005-5		4.8
	MCS-000068-4		5.2
	MCS-000072-9		5.9
	MCS-000007-7		9.6
	MCS-000032-5		3.4
	MCS-000019-0		3.8
	MCS-000044-8		5.4
	MCS-000006-6		6.1
	MCS-000001-1		3
	MCS-000029-1		3.2
	MCS-000036-9		5.2
	MCS-000009-9		1.6
	MCS-000101-2		6.4
	MCS-000080-8		3.7

## Sheet: Figure S1C
		Protected	Susceptible
	MCS-000012-3	1
	MCS-000015-6	1
	MCS-000022-4	2
	MCS-000025-7	0
	MCS-000028-0	0
	MCS-000034-7	0
	MCS-000039-2	0
	MCS-000049-3	0
	MCS-000055-0	4
	MCS-000056-1	0
	MCS-000073-0	2
	MCS-000074-1	0
	MCS-000079-6	0
	MCS-000082-0	3
	MCS-000083-1	1
	MCS-000087-5	2
	MCS-000089-7	0
	MCS-000095-4	2
	MCS-000104-5	2
	MCS-000111-3	2
	MCS-000112-4	1
	MCS-000114-6	1
	MCS-000118-0	0
	MCS-000120-3	1
	MCS-000002-2	1
	MCS-000016-7	0
	MCS-000027-9	0
	MCS-000037-0	1
	MCS-000040-4	1
	MCS-000043-7	2
	MCS-000054-9	4
	MCS-000061-7	1
	MCS-000063-9	0
	MCS-000065-1	0
	MCS-000066-2	0
	MCS-000067-3	8
	MCS-000091-0	0
	MCS-000098-7	0
	MCS-000102-3	0
	MCS-000116-8	1
	MCS-000119-1	1
	MCS-000008-8		1
	MCS-000010-1		2
	MCS-000045-9		0
	MCS-000046-0		3
	MCS-000047-1		4
	MCS-000052-7		0
	MCS-000077-4		1
	MCS-000085-3		1
	MCS-000018-9		2
	MCS-000041-5		0
	MCS-000051-6		0
	MCS-000057-2		0
	MCS-000058-3		1
	MCS-000069-5		1
	MCS-000070-7		0
	MCS-000078-5		4
	MCS-000005-5		0
	MCS-000007-7		2
	MCS-000011-2		1
	MCS-000021-3		2
	MCS-000024-6		8
	MCS-000068-4		4
	MCS-000072-9		2
	MCS-000006-6		1
	MCS-000019-0		2
	MCS-000032-5		5
	MCS-000044-8		0
	MCS-000001-1		2
	MCS-000029-1		0
	MCS-000036-9		3
	MCS-000009-9		0
	MCS-000101-2		4
	MCS-000080-8		1

## Sheet: Figure S1D
		Protected	Susceptible
	MCS-000012-3	7
	MCS-000015-6	7
	MCS-000022-4	0
	MCS-000025-7	3
	MCS-000028-0	3
	MCS-000034-7	4
	MCS-000039-2	3
	MCS-000049-3	1
	MCS-000055-0	0
	MCS-000056-1	2
	MCS-000073-0	2
	MCS-000074-1	3
	MCS-000079-6	2
	MCS-000082-0	0
	MCS-000083-1	2
	MCS-000087-5	9
	MCS-000089-7	1
	MCS-000095-4	3
	MCS-000104-5	1
	MCS-000111-3	2
	MCS-000112-4	0
	MCS-000114-6	0
	MCS-000118-0	0
	MCS-000120-3	1
	MCS-000002-2	6
	MCS-000016-7	3
	MCS-000027-9	7
	MCS-000037-0	1
	MCS-000040-4	3
	MCS-000043-7	5
	MCS-000054-9	1
	MCS-000061-7	3
	MCS-000063-9	7
	MCS-000065-1	2
	MCS-000066-2	2
	MCS-000067-3	3
	MCS-000091-0	2
	MCS-000098-7	1
	MCS-000102-3	0
	MCS-000116-8	0
	MCS-000119-1	0
	MCS-000008-8		4
	MCS-000010-1		6
	MCS-000045-9		6
	MCS-000046-0		1
	MCS-000047-1		1
	MCS-000052-7		1
	MCS-000077-4		1
	MCS-000085-3		3
	MCS-000018-9		3
	MCS-000041-5		2
	MCS-000051-6		2
	MCS-000057-2		1
	MCS-000058-3		0
	MCS-000069-5		0
	MCS-000070-7		2
	MCS-000078-5		4
	MCS-000005-5		2
	MCS-000007-7		5
	MCS-000011-2		5
	MCS-000021-3		0
	MCS-000024-6		3
	MCS-000068-4		1
	MCS-000072-9		2
	MCS-000006-6		2
	MCS-000019-0		3
	MCS-000032-5		0
	MCS-000044-8		2
	MCS-000001-1		2
	MCS-000029-1		2
	MCS-000036-9		0
	MCS-000009-9		4
	MCS-000101-2		2
	MCS-000080-8		1
