# Supplementary material for: Cytolytic circumsporozoite-specific memory CD4+ T cell clones are expanded during Plasmodium falciparum infection
Source: Nat Commun. 2023 Nov 25;14:7726. doi: 10.1038/s41467-023-43376-y (PMC10673885; doi:10.1038/s41467-023-43376-y)
Supplement: Supplementary file 11 — Source Data [file 41467_2023_43376_MOESM11_ESM.zip › Figure S2.xlsx]

## Sheet: Figure S2C
		% YOYO+ THP-1 cells																															IgG block
																																	4.56
Hyperimmune	Hyperimmune cytochalasin D	Hyperimmune IgG block	Naive	Naive cytochalasin D	Naive IgG block	Untreated	Cytochalasin D																										6.84
28.5	16.9	12	5.07	7.47	5.39	7.81	4.8																										4.56
25.7	17	13	6.38	10.5	4.95	5.24	4.99																										6.84
						7.81	4.8
						5.24	4.99
