# Supplementary material for: Cytolytic circumsporozoite-specific memory CD4+ T cell clones are expanded during Plasmodium falciparum infection
Source: Nat Commun. 2023 Nov 25;14:7726. doi: 10.1038/s41467-023-43376-y (PMC10673885; doi:10.1038/s41467-023-43376-y)
Supplement: Supplementary file 11 — Source Data [file 41467_2023_43376_MOESM11_ESM.zip › Figure S6.xlsx]

## Sheet: Sheet1
	% ZEB2+ CD25+4-1BB+ CD4+ T cells
	Healthy		Malaria Patient				HC -Ctrl ag	HC-all	HC-CSP	MP-Ctrl ag	MP-All	MP-CSP
	Uustimulated	Stimulated	Unstimulated	Stimulated			0.63	3.14	3.47	1.84	9.18	19.2
	2.24	6.49	1.64	5.22			0.62	2.34		11.7	36.2	17.2
	2.89	4.29	0	12.5			0.49	2.15		4.17	23.3	20.6
	3.8	8.05	3.57	33.8				2.64		1.13	13.2	9
			6.25	23.1						0.76	14.4	10.7
			0.99	10.9						0.63	10
			3.23	12.4						0.55	11.5
											16.7
											21.4
											22.1
											8.99
											10.5
